# Supplementary material for: Colonization of the ocean floor by jawless vertebrates across three mass extinctions
Source: BMC Ecol Evol. 2024 Jun 13;24:79. doi: 10.1186/s12862-024-02253-y (PMC11170801; doi:10.1186/s12862-024-02253-y)
Supplement: Supplementary file 1 — Supplementary Material 1. [file 12862_2024_2253_MOESM1_ESM.zip]

Archive with 21 entries (21 files):
- 16S_only.zip
- Both.zip
- COI_only.zip
- Figure S1.pdf
- Figure_S2.pdf
- Figure_S3.pdf
- Figure_S4.pdf
- Figure_S5.pdf
- Hagfish_BEAST_no_Myxinikela.xml
- Hagfish_BEAST_no_Myxinikela_12sum.tree
- Hagfish_code.R
- Hagfish_prior.xml
- hagfish_prior_only_Myxinikela.tree
- Hagfish_tip_test_prior.xml
- Hagfish_tip_with_Myxinikela.xml
- Hagfish_tip_with_Myxinikela_123sum.tree
- Prior_only.tree
- Supplementary_text.docx
- Table_S2_Hagfish_ages.csv
- Table_S3_Crown_ages.csv
- Table_S4_Hagfish_Habitat.csv
