# Supplementary material for: Colonization of the ocean floor by jawless vertebrates across three mass extinctions
Source: BMC Ecol Evol. 2024 Jun 13;24:79. doi: 10.1186/s12862-024-02253-y (PMC11170801; doi:10.1186/s12862-024-02253-y)
Supplement: Supplementary file 1 — Supplementary Material 1. [file 12862_2024_2253_MOESM1_ESM.zip › Hagfish_BEAST_no_Myxinikela_12sum.tree]

#NEXUS
Begin taxa;
	Dimensions ntax=53;
		Taxlabels
			Eptatretus_albiderma_0.0
			Eptatretus_atami_0.0
			Eptatretus_bobwisneri_0.0
			Eptatretus_burgeri_0.0
			Eptatretus_chinensis_0.0
			Eptatretus_cirrhatus_0.0
			Eptatretus_cryptus_0.0
			Eptatretus_deani_0.0
			Eptatretus_fernholmi_0.0
			Eptatretus_goliath_0.0
			Eptatretus_goslinei_0.0
			Eptatretus_longipinnis_0.0
			Eptatretus_macrops_0.0
			Eptatretus_mccoskeri_0.0
			Eptatretus_menezesi_0.0
			Eptatretus_minor_0.0
			Eptatretus_okinoseanus_0.0
			Eptatretus_poecilius_0.0
			Eptatretus_sp_INDIA_0.0
			Eptatretus_sp_Korea_0.0
			Eptatretus_stoutii_0.0
			Eptatretus_strickrotti_0.0
			Eptatretus_walkeri_0.0
			Eptatretus_wandoensis_0.0
			Geotria_australis_0.0
			Lampetra_fluviatilis_0.0
			Mesomyzon_mengae_125.0
			Myxine_affinis_0.0
			Myxine_australis_0.0
			Myxine_capensis_0.0
			Myxine_circifrons_0.0
			Myxine_fernholmi_0.0
			Myxine_formosana_0.0
			Myxine_glutinosa_0.0
			Myxine_greggi_0.0
			Myxine_jespersenae_0.0
			Myxine_limosa_0.0
			Myxine_martinii_0.0
			Myxine_phantasma_0.0
			Myxine_sotoi_0.0
			Neomyxine_biniplicata_0.0
			Neomyxine_sp_0.0
			Notomyxine_tridentiger_0.0
			Paramyxine_cheni_0.0
			Paramyxine_nelsoni_0.0
			Paramyxine_sheni_0.0
			Paramyxine_taiwanae_0.0
			Paramyxine_yangi_0.0
			Petromyzon_marinus_0.0
			Priscomyzon_rinensis_359.3
			Rubicundus_lopheliae_0.0
			Rubicundus_oligoporos_0.0
			Tethymyxine_tapirostrum_94.0
			;
End;
Begin trees;
	Translate
		1 Eptatretus_albiderma_0.0,
		2 Eptatretus_atami_0.0,
		3 Eptatretus_bobwisneri_0.0,
		4 Eptatretus_burgeri_0.0,
		5 Eptatretus_chinensis_0.0,
		6 Eptatretus_cirrhatus_0.0,
		7 Eptatretus_cryptus_0.0,
		8 Eptatretus_deani_0.0,
		9 Eptatretus_fernholmi_0.0,
		10 Eptatretus_goliath_0.0,
		11 Eptatretus_goslinei_0.0,
		12 Eptatretus_longipinnis_0.0,
		13 Eptatretus_macrops_0.0,
		14 Eptatretus_mccoskeri_0.0,
		15 Eptatretus_menezesi_0.0,
		16 Eptatretus_minor_0.0,
		17 Eptatretus_okinoseanus_0.0,
		18 Eptatretus_poecilius_0.0,
		19 Eptatretus_sp_INDIA_0.0,
		20 Eptatretus_sp_Korea_0.0,
		21 Eptatretus_stoutii_0.0,
		22 Eptatretus_strickrotti_0.0,
		23 Eptatretus_walkeri_0.0,
		24 Eptatretus_wandoensis_0.0,
		25 Geotria_australis_0.0,
		26 Lampetra_fluviatilis_0.0,
		27 Mesomyzon_mengae_125.0,
		28 Myxine_affinis_0.0,
		29 Myxine_australis_0.0,
		30 Myxine_capensis_0.0,
		31 Myxine_circifrons_0.0,
		32 Myxine_fernholmi_0.0,
		33 Myxine_formosana_0.0,
		34 Myxine_glutinosa_0.0,
		35 Myxine_greggi_0.0,
		36 Myxine_jespersenae_0.0,
		37 Myxine_limosa_0.0,
		38 Myxine_martinii_0.0,
		39 Myxine_phantasma_0.0,
		40 Myxine_sotoi_0.0,
		41 Neomyxine_biniplicata_0.0,
		42 Neomyxine_sp_0.0,
		43 Notomyxine_tridentiger_0.0,
		44 Paramyxine_cheni_0.0,
		45 Paramyxine_nelsoni_0.0,
		46 Paramyxine_sheni_0.0,
		47 Paramyxine_taiwanae_0.0,
		48 Paramyxine_yangi_0.0,
		49 Petromyzon_marinus_0.0,
		50 Priscomyzon_rinensis_359.3,
		51 Rubicundus_lopheliae_0.0,
		52 Rubicundus_oligoporos_0.0,
		53 Tethymyxine_tapirostrum_94.0
;
tree TREE1 = ((((((((((1[&height=6.761298048720352E-14,height_95%_HPD={0.0,1.7053025658242404E-13},height_median=5.6843418860808015E-14,height_range={0.0,4.547473508864641E-13},length=16.6917025899399,length_95%_HPD={7.785958757722256E-5,35.09085548749778},length_median=15.810722327247646,length_range={7.785958757722256E-5,98.06349408727965},rate=7.167640191929354E-4,rate_95%_HPD={2.0941245088798…
End;
