# Supplementary material for: Colonization of the ocean floor by jawless vertebrates across three mass extinctions
Source: BMC Ecol Evol. 2024 Jun 13;24:79. doi: 10.1186/s12862-024-02253-y (PMC11170801; doi:10.1186/s12862-024-02253-y)
Supplement: Supplementary file 1 — Supplementary Material 1. [file 12862_2024_2253_MOESM1_ESM.zip › Hagfish_code.R]

##load libraries
library(ape)
library(geiger)
library(phytools)
library(devtools)
library(evobiR)
library(coda)
library(tidyverse)
library(tidyquant)
library(ggdist)
library(ggthemes)
library(reshape2)
library(diversitree)
library(gplots)
library(corrplot)
library(hisse)


##Read Hagfish tree
tree<-read.nexus(file="Hagfish_tip_with_Myxinikela_123sum.tree")

##Get lineages through time plot
tip<-c("Priscomyzon_rinensis_359.3", "Mesomyzon_mengae_125.0", "Petromyzon_marinus_0.0", "Lampetra_fluviatilis_0.0", "Geotria_australis_0.0", "Tethymyxine_tapirostrum_0.0")
ltt_tree<-drop.tip(tree, tip)
tip.label<-ltt_tree$tip.label
tip.label<-strsplit(tip.label,"_")
ltt_tree$tip.label<-sapply(tip.label,function(x) paste(x[2:3],collapse="_"))
plotTree(ltt_tree,ftype="i",fsize=0.4,type="fan",lwd=1,part=0.88)
h<-max(nodeHeights(ltt_tree))
obj<-axis(1,pos=-2,at=h-c(0,5,10,15,20),cex.axis=0.5,labels=FALSE)
text(obj,rep(-5,length(obj)),h-obj,cex=0.6)
text(mean(obj),-8,"time (mybp)",cex=0.8)
x<-seq(0,h,by=h/100)
b<-phytools:::qb(ltt_tree)

## Simulate 100 trees to compare
trees<-pbtree(b=b,n=Ntip(tree),t=max(nodeHeights(ltt_tree)),
              nsim=100,method="direct",quiet=TRUE) 
ltt(ltt_tree,add=TRUE,lwd=2,col="blue")

##Ancestral state reconstructions of habitat
svl<-read.csv(file="Hagfish_Habitat.csv", row.names=1, header=T)
tip<-c("Priscomyzon_rinensis_359.3", "Mesomyzon_mengae_125.0", "Petromyzon_marinus_0.0", "Lampetra_fluviatilis_0.0", "Geotria_australis_0.0", "Eptatretus_macrops_0.0", "Eptatretus_sp_Korea_0.0")
tree<-drop.tip(tree, tip)
svl<-ReorderData(tree, svl, taxa.names="row.names")
svl<-setNames(svl[,1],rownames(svl))
X<-strsplit(setNames(as.character(svl),names(svl)),"+",
            fixed=TRUE)

##Plot tree with tip states
plotTree(tree,lwd=1)
pies<-matrix(0,Ntip(tree),2,dimnames=list(tree$tip.label,
                                              c("A","B")))
for(i in 1:Ntip(tree)) 
  pies[tree$tip.label[i],X[[tree$tip.label[i]]]]<-
  rep(1/length(X[[tree$tip.label[i]]]),
      length(X[[tree$tip.label[i]]]))
tiplabels(pie=pies,piecol=c("#E06D34", "#3E245B"),cex=0.35)
legend(x="topleft",legend=c("Shelf","Slope"),pt.cex=2,pch=21,
       pt.bg=c("#E06D34", "#3E245B"))

##fit symmetrical Markov model with polymorphic habitat traits
fit<-fitpolyMk(tree,svl,pi="fitzjohn",model = "ARD")
print(fit,digits=4)
par(mar=rep(0.1,4))
plot(fit)

##Single stochastic character mapping (MCMC) on polymorphic stat
simmap.trees<-make.simmap(tree,fit$data,model=fit$index.matrix,nsim=1000)

##Summarize posterior tree set in plot
pd<-summary(simmap.trees,plot=TRUE)
plot(pd,fsize=0.6,ftype="i")
axisPhylo(side = 1, root.time = NULL, backward = TRUE)
cols<-setNames(palette()[1:length(unique(svl))],sort(unique(svl)))
add.simmap.legend(colors=cols,prompt=TRUE,x=0.9*par()$usr[1],
                  y=-max(nodeHeights(tree)),fsize=0.8)

## Summarize using the idea of slope vs not slope
b.trees<-mergeMappedStates(simmap.trees,c("A+B","B"),"B")
b.trees<-mergeMappedStates(b.trees,c("A"),"not-B")
cols<-setNames(c("#E06D34","#3E245B"),c("not-B","B"))
plot(summary(b.trees),colors=cols, ftype="off")
axisPhylo(side = 1, root.time = NULL, backward = TRUE)
legend(x="bottomleft",legend=names(cols),pt.cex=2.4,pch=21,
       pt.bg=cols)

object<-densityMap(b.trees,states=names(cols),plot=FALSE)
object<-setMap(object,c("#E06D34","#3E245B"))
plot(object,lwd=c(2,6))

##get dtt models
data<-read.csv(file="Table_S1_Hagfish_size.csv", header=T, row.names=1)
data<-setNames(data$Taxon,rownames(data))
dtt(phy=tree, data, index=c("avg.sq", "avg.manhattan", "num.states"), mdi.range=c(0,1), nsim=500, CI=0.95, plot=TRUE, calculateMDIp=F)
 
##Plot age estimate differences among different analyses of hagfish divergence times
data<-read.csv(file="Table_S2_Hagfish_ages.csv")
p2 <- ggplot(data, aes(x=Node, y=Date, fill=Study)) + geom_boxplot() +facet_wrap(~Node, scale="free")+theme_minimal()

#Plot out ages of clade
data<-read.csv(file="Table_S3_Crown_ages.csv", header=T, row.names=1)
ggplot(data=crown, aes(x=reorder(row.names(crown), -Date), y=Date))+geom_bar(stat="identity")+theme_minimal()+scale_fill_brewer(palette="Dark2")
