# Supplementary material for: Colonization of the ocean floor by jawless vertebrates across three mass extinctions
Source: BMC Ecol Evol. 2024 Jun 13;24:79. doi: 10.1186/s12862-024-02253-y (PMC11170801; doi:10.1186/s12862-024-02253-y)
Supplement: Supplementary file 1 — Supplementary Material 1. [file 12862_2024_2253_MOESM1_ESM.zip › Hagfish_tip_with_Myxinikela.xml]

<?xml version="1.0" encoding="UTF-8" standalone="no"?><beast beautitemplate='Standard' beautistatus='' namespace="beast.core:beast.evolution.alignment:beast.evolution.tree.coalescent:beast.core.util:beast.evolution.nuc:beast.evolution.operators:beast.evolution.sitemodel:beast.evolution.substitutionmodel:beast.evolution.likelihood" required="" version="2.6">

    <data
id="16S"
spec="Alignment"
name="alignment">
                        <sequence id="seq_Eptatretus_albiderma_0.02" spec="Sequence" taxon="Eptatretus_albiderma_0.0" totalcount="4" value="--------------------------------------------------------------------------------------------------------------------------------------------------------------------------------------------------------------------------------------------------------------------------------------------------------------------------------------------------------------------------------------------------------------------------------------------------------------------------------------------"/>
                        <sequence id="seq_Eptatretus_atami_0.02" spec="Sequence" taxon="Eptatretus_atami_0.0" totalcount="4" value="-------------ATCTCTGATGATAACGTAGCATAATCAATTGTCTATTAATTATAGACTAGAATGAATGGATTAACGAAAGCCAAACTGTCTCCTAATTTTAATCAATGAAATTATCCTTTCTGTTCAAAGACAGAAATTCTCTTATAAGACGAAAAGACCCTAAAAGCTTCAAACATTAA-ATTAACCTATCTAT-AAAAAC-AATAAAGAAAAATACTAATTTT-AAAAATTTGGTTGGGGCAACCATTGA-ATAAAACTATCATCAATAATTAAACGAAAA----TCTTCTTAAAACAAAGTAACAACTTAGTTAAATAAGAAACTTATTAAAATGACCC-AGAATCTTCTGATCAATGAACAAGTTACTTTAGGGATAACAGCGCTATTTCTTTTTAAAGTTCACATCGACAAAGAAGCTTACGACCTCGATGTTGGATTAAGATACCCAAGTGGTGCAAAAGCTACTAA"/>
                        <sequence id="seq_Eptatretus_bobwisneri_0.02" spec="Sequence" taxon="Eptatretus_bobwisneri_0.0" totalcount="4" value="-------------------------------------TCAATTGTCTATTAATTATAGACTAGAATGAATGGATTAACGAAAGCCTAACTGTCTCCTAATTTTTATCAATGAAATTATCCTTTCTGTTCAAAGACAGAAATTCTCTTATAAGACGAAAAGACCCTAAAAGCTTCAAACATTAA-ATTAACCTATCTAT-AAAAACAAATAAAGAAAAATACTAATTTT-AAAAATTTGGTTGGGGCAACCATTGA-ATAAAACTATCATCAACAATTAAACGAAAAA---TTTTCTTAAAACAAAGTTACAACTTAGTTAAATAAGAAACTTATTAAAATGACCC-AGAACCTTCTGATCAATGAACAAGTTACTTTAGGGATAACAGCGCTATTTCTTTTTAAAGTTCACATCGACAAAGAAGCTTACGACCTCGATGTTGGATTAAGATACCCAAGTGGTGCAAAAGCTACTAA"/>
                        <sequence id="seq_Eptatretus_burgeri_0.02" spec="Sequence" taxon="Eptatretus_burgeri_0.0" totalcount="4" value="TTTTTCAACGGCCATCTCTGATGATAACGTAGCATAATCAATTGTCTATTAATTTTAGACTAGAATGAATGGATTAACGAAAGCCAAACTGTCTCCTAATTTTAATCAATGAAATTATCCTTTCTGTTCAAAGACAGAAATTTTCTTATAAGACGAAAAGACCCTAAAAGCTTCAAACATTAA-ATTAACCTATCTAT-AAAAGCAAATAAAGAAAAATACTAATTTT-AAAAATTTGGTTGGGGCAACCATTGA-ATAAAACTATCATCAATAATTAAACGAAAAA---TTTTCTTAAAACAAAGTAACAACTTAATTAAATAAGAAACTTATTAAAATGACCC-AGAATCTTCTGATCAATGAACAAGTTACTTTAGGGATAACAGCGCTATTTCTTTTTAAAGTTCACATCGACAAAGAAGCTTACGACCTCGATGTTGGATTAAGA----CAAGTGGTGCAAAAGCTACTAA"/>
                        <sequence id="seq_Eptatretus_chinensis_0.02" spec="Sequence" taxon="Eptatretus_chinensis_0.0" totalcount="4" value="TTTTTCAACGGCCATCTCTGATGATAACGTAGCATAATCAATTGTCTATTAATTATAGACTAGAATGAATGGATTAACGAAAGCCAAACTGTCTCCTAATTTTAATCAATGAAATTATCCTTTCTGTTCAAAGACAGAAATTCTCTTATAAGACGAAAAGACCCTAAAAGCTTCAAACATTAA-ATTAACCTATCTAT-AAAAAC-AATAAAGAAAAATACTAATTTT-AAAAATTTGGTTGGGGCAACCATTGA-ATAAAACTATCATCAATAATTAAACGAAA-----TCTTCTTAAAACAAAGTAACAACTTAGTTAAATAAGAAACTTATTAAAATGACCC-AGAATCTTCTGATCAATGAACAAGTTACTTTAGGGATAACAGCGCTATTTCTTTTTAAAGTTCACATCGACAAAGAAGCTTACGACCTCGATGTTGGATTAAGATACCCAAGTGGTGCAAAAGCTACTAA"/>
                        <sequence id="seq_Eptatretus_cirrhatus_0.02" spec="Sequence" taxon="Eptatretus_cirrhatus_0.0" totalcount="4" value="TTTTTCAACGGCCATCTCTGATGATAACGTAGCATAATCAATTGTCTATTAATTATAGACTAGAATGAATGGATTAACGAAAGCCAGACTGTCTCCTAATTTTTATCAATGAAATTATCCTTTCTGTTCAAAGACAGAAATTCTTTTATAAGACGAAAAGACCCTAAAAGCTTCAAATATTAA-ATTAACCTATCTAT-AAAAACAATTAAAGAAAAATACTAATTTTT-AAAATTTGGTTGGGGCAACCATTGA-AT-AAATTATCATCAATAATTAAACGAAAAA-----CTCTAAAAACAGAGTAACAACTCAATTAAATAAGAAACTTATTAAAATGACCC-AGACACTTCTGATCAATGAACAAGTTACTTTAGGGATAACAGCGCTATTTCTTTTTAAAGTTCACATCGACAAAGAAGCTTACGACCTCGATGTTGGATTAAGATACCCAAGTGGTGCAAAAGCTACTAA"/>
                        <sequence id="seq_Eptatretus_cryptus_0.02" spec="Sequence" taxon="Eptatretus_cryptus_0.0" totalcount="4" value="--------------------------------------------------------------------------------------------------------------------------------------------------------------------------------------------------------------------------------------------------------------------------------------------------------------------------------------------------------------------------------------------------------------------------------------------------------------------------------------------"/>
                        <sequence id="seq_Eptatretus_deani_0.02" spec="Sequence" taxon="Eptatretus_deani_0.0" totalcount="4" value="--------------------------------------------------------------------------------------------------------------------------------------------------------------------------------------------------------------------------------------------------------------------------------------------------------------------------------------------------------------------------------------------------------------------------------------------------------------------------------------------"/>
                        <sequence id="seq_Eptatretus_fernholmi_0.02" spec="Sequence" taxon="Eptatretus_fernholmi_0.0" totalcount="4" value="TTTTTCAACGGCCATCTCTGATGATAACGTAGCATAATCAATTGTCTATTAATTATAGACTAGAATGAATGGATTAACGAAAGCCAGACTGTCTCCTAATTTTAATCAATGAAATTATCCTTTCTGTCCAAAGACAGAAATTCTTTTATAAGACGAAAAGACCCTAAAAGCTTCAAACATTAA-ATTAACCTATCTAT-AAAAAC-AATAAAGAAAAATACTAATTTT-AAAAATTTGGTTGGGGCAACCACTGA-ATAAAACTATCATCAATAATTAAACGAAAAA---TCTTCTTAAAACAAAGTAACAACTTAGTTAAATAAGAAACTTATTAAAATGACCC-AGAACCTTCTGATCAATGAACAAGTTACTTTAGGGATAACAGCGCTATTTCTTTTTAAAGTTCACATCGACAAAGAAGCTTACGACCTCGATGTTGGATTAAGATACCCAAGTGGTGCAAAAGCTACTAA"/>
                        <sequence id="seq_Eptatretus_goliath_0.02" spec="Sequence" taxon="Eptatretus_goliath_0.0" totalcount="4" value="TTTTTCAACGGCCATCTCTGATGATAACGTAGCATAATCAATTGTCTATTAATTATAGACTAGAATGAATGGATTAACGAAAGCCAGACTGTCTCCTAATTTTAATCAATGAAATTATCCTTTCTGTTCAAAGACAGAAATTCTTTTATAAGACGAAAAGACCCTAAAAGCTTCAAATATTAA-ATTAATCTATCTGT-AAAAAC--ATAAAGAAAAATACTAATTTTTAAAAATTTGGTTGGGGCAACCATTGA-ATCAAACTATCATCAATAATTAAACGAAAT----TGTTCTTAAAACAGAGTAACAACTCAATTAAATAAGAAACTTATTAAAATGACCC-AGAATCCTCTGATCAATGAACAAGTTACTTTAGGGATAACAGCGCTATTTCTTTTTAAAGTTCACATCGACAAAGAAGCTTACGACCTCGATGTTGGATTAAGATACCCAAGTGGTGCAAAAGCTACTAA"/>
                        <sequence id="seq_Eptatretus_goslinei_0.02" spec="Sequence" taxon="Eptatretus_goslinei_0.0" totalcount="4" value="-------------------------------------TCAATTGTCTATTAATTATAGACTAGAATGAATGGATTAACGAAAGCCAGACTGTCTCCTAATTTTTATCAATGAAATTATCCTTTCTGTTCAAAGACAGAAATTCTTTTATAAGACGAAAAGACCCTAAAAGCTTCAAATATTAA-ATTAACCTCTCTAC-TAAAACAAATAAAGAAAAATACTAATTTTT-AAAATTTGGTTGGGGCAACCATTGA-ATAAAAATATCATCAATAATCAAACGAAAA----TTCTCTAAAAATAGAGTAACAACTCAATTAAATAAGAAACTTATTAAAATGACCC-AGAACCATCTGATCAATGAACAAGTTACTTTAGGGATAACAGCGCTATTTCTTTTTAAAGTTCACATCGACAAAGAAGCTTACGACCTCGATGTTGGATTAAGATACCCAAGTGGTGCAAAAGCTACTAA"/>
                        <sequence id="seq_Eptatretus_longipinnis_0.02" spec="Sequence" taxon="Eptatretus_longipinnis_0.0" totalcount="4" value="CTTTTCAACGGCCATCTCTGATGATAACGTAGCATAATCAATTGTCTATTAATTATAGACTAGAATGAACGGATATTCGAAAACCAAACTGTCTCCTAATTTTTATCAATGAAATTATCCTTTCTGTCCAAAGACAGAAATTCCCTTATAAGACGAAAAGACCCTAAAAGCTTCAAATATTGA-ATTAACCTATCTAA-AAAAACAAATAAAGAAAAACACTAATTTTC-AAAATTTGGTTGGGGCAACCATTGA-ATAAAACTATCATCAATAATCAAACAACAAACCTTGTTTTTAAAACA-AGTAACAACTCTATTAAATAAGAAACTTATAAAAATGACCC-AGAATCTTCTGATCAATGAACAAGTTACTTTAGGGATAACAGCGCTATTTCTTTTTAAAGTTCACATCGACAAAGAAGCTTACGACCTCGATGTTGGATTAAGATACCCGAGTGGTGCAAAAGCTACTAA"/>
                        <sequence id="seq_Eptatretus_macrops_0.02" spec="Sequence" taxon="Eptatretus_macrops_0.0" totalcount="4" value="--------------------------------------------------------------------------------------------------------------------------------------------------------------------------------------------------------------------------------------------------------------------------------------------------------------------------------------------------------------------------------------------------------------------------------------------------------------------------------------------"/>
                        <sequence id="seq_Eptatretus_mccoskeri_0.02" spec="Sequence" taxon="Eptatretus_mccoskeri_0.0" totalcount="4" value="-------------------------------------TCAATTGTCTATTAATTATAGACTAGAATGAATGGATTAACGAAAGCCAAACTGTCTCCTAATTTTTATCAATGAAATTATCCTTTCTGTTCAAAGACAGAAATTCTTTTATAAGACGAAAAGACCCTAAAAGCTTCAAATATTAA-ATTAACCTCTCTAC-T--AACAAATAAAGAAAAATACTAATTTTT-AAAATTTGGTTGGGGCAACCATTGA-ATAAAAATATCATCAATAATCAAACGAAAA----TTCTCTAAAAATAGAGTAACAACTCAATTAAATAAGAAACTTATTAAAATGACCC-AGAACCATCTGATCAATGAACAAGTTACTTTAGGGATAACAGCGCTATTTCTTTTTAAAGTTCACATCGACAAAGAAGCTTACGACCTCGATGTTGGATTAAGATACCCAAGTGGTGCAAAAGCTACTAA"/>
                        <sequence id="seq_Eptatretus_menezesi_0.02" spec="Sequence" taxon="Eptatretus_menezesi_0.0" totalcount="4" value="TTTTTCAACGGCCATCTCTGATGATAACGTAGCATAATCAATTGTCTATTAATTATAGACTAGAATGAATGGATTAACGAAAGCCAAACTGTCTCCTAATTTTTATCAATGAAATTATCCTTTCTGTTCAAAGACAGAAATTCTTATATAAGACGAAAAGACCCTAAAAGCTTCAAATATTAA-ATTAACCTCTCTAC-TAAAACAAATAAAGAAAAATACTAATTTTT-AAAATTTGGTTGGGGCAACCATTGA-ATAAAAATATCATCAATAATCAAACGAAAGA---TTTTCTAAAAATAGAGTAACAACTCAATTAAATAAGAAACTTATTAAAATGACCC-AGAACCATCTGATCAATGAACAAGTTACTTTAGGGATAACAGCGCTATTTCTTTTTAAAGTTCACATCGACAAAGAAGCTTACGACCTCGATGTTGGATTAAGATATCCAAGTGGTGCAAAAGCTACTAA"/>
                        <sequence id="seq_Eptatretus_minor_0.02" spec="Sequence" taxon="Eptatretus_minor_0.0" totalcount="4" value="TCTTTCAACGGCCATCTCTGATGATAACGTAGCATAATCAATTGTCTATTAATTATAGACTAGAATGAATGGATTAACGAAAGCCAAACTGTCTCCTAATTTTAATCAATGAAATTATCCTTTCTGTTCAAAGACAGAAATTCTTTTATAAGACGAAAAGACCCTAAAAGCTTCAAATGTTAA-ATTAACCTACCTGT-TAAAACAAATAAAGAAAAATACTAATTTTT-AAAATTTGGTTGGGGCAACCACTGA-ATAAAAATATCATCAATAATCAAACGAAGAA---TTCTATAAAAAAAGAGTAACAACTCAATTAAATAAGAAACTTATTAAAATGACCC-AGAACCATCTGATCAATGAACAAGTTACTTTAGGGATAACAGCGCTATTTCTTTTTAAAGTTCACATCGACAAAGAAGCTTACGACCTCGATGTTGGATTAAGATACCCAAGTGGTGCAAAAGCTACTAA"/>
                        <sequence id="seq_Eptatretus_okinoseanus_0.02" spec="Sequence" taxon="Eptatretus_okinoseanus_0.0" totalcount="4" value="--------------------------------------------------------------------------------------------------------------------------------------------------------------------------------------------------------------------------------------------------------------------------------------------------------------------------------------------------------------------------------------------------------------------------------------------------------------------------------------------"/>
                        <sequence id="seq_Eptatretus_poecilius_0.02" spec="Sequence" taxon="Eptatretus_poecilius_0.0" totalcount="4" value="TTTTTCAACGGCCATCTCTGATGATAACGTAGCATAATCAATTGTCTATTAATTATAGACTAGAATGAATGGATTAACGAAAGCCAGACTGTCTCCTAATTTTTATCAATGAAATTATCCTTTCTGTTCAAAGACAGAAATTCTTTTATAAGACGAAAAGACCCTAAAAGCTTCAAATATTAA-ATTAACCTATCTGT-AAAAACAATTAAAGAAAAATACTAATTTTT-AAAATTTGGTTGGGGCAACCATTGA-ATAAAATTATCATCAATAATTAAACGAAAAA-----CTCTAAAAACAGAGTAACAACTCAATTAAATAAGAAACTTATTAAAATGACCC-AGACCCTTCTGATCAATGAACAAGTTACTTTAGGGATAACAGCGCTATTTCTTTTTAAAGTTCACATCGACAAAGAAGCTTACGACCTCGATGTTGGATTAAGATACCCAAGTGGTGCAAAAGCTACTAA"/>
                        <sequence id="seq_Eptatretus_sp_INDIA_0.02" spec="Sequence" taxon="Eptatretus_sp_INDIA_0.0" totalcount="4" value="--------------------------------------------------------------------------------------------------------------------------------------------------------------------------------------------------------------------------------------------------------------------------------------------------------------------------------------------------------------------------------------------------------------------------------------------------------------------------------------------"/>
                        <sequence id="seq_Eptatretus_sp_Korea_0.02" spec="Sequence" taxon="Eptatretus_sp_Korea_0.0" totalcount="4" value="TTTTTCAACGGCCATCTCTGATGATAACGTAGCATAATCAATTGTCTATTAATTCTAGACTAGAATGAATGGATTAACGAAAGCCAAACTGTCTCCTAATTTCAATCAATGAAATTATCCTTTCTGTTCAAAGACAGAAATTCTCTTATAAGACGAAAAGACCCTAAAAGCTTCAAACATTAA-ATTAACCTATCTAT-AAAAACAAATAAAGAAAAATACTAATTTT-AAAAATTTGGTTGGGGCAACCATTGA-ATAAAACTATCATCAATAATTAAACGAAAA----TTTTCTCAAAACAAAGTAACAACTTAATTAAATAAGAAACTTATTAAAATGACCC-AGAATCTTCTGATCAATGAACAAGTTACTTTAGGGATAACAGCGCTATTTCTTTTTAAAGTTCACATCGACAAAGAAGCTTACGACCTCGATGTTGGATTAAGATACCCAAGTGGTGCAAAAGCTACTAA"/>
                        <sequence id="seq_Eptatretus_stoutii_0.02" spec="Sequence" taxon="Eptatretus_stoutii_0.0" totalcount="4" value="TTTTTTCACGGCCATCTCTGATGATAACGTAGCATAATCAATTGTCTATTAATTATAGACTAGAATGAATGGATTAACGAAAGCCAGACTGTCTCCTAATTTTTATCAATGAAATTATCCTTTCTGTTCAAAGACAGAAATTCTCTTATAAGACGAAAAGACCCTAAAAGCTTCAAACATTAA-ATTAACCTATCTAT-AAAAACATATAAAGAAAAATACTAATTTT-AAAAATTTGGTTGGGGCAACCATTGA-ATAAAACTATCATCAACAATTAAACGAAAAA---TTTTCTTAAAACAGAGTTACAACTTAGTTAAATAAGAAACTTATTAAAATGACCC-AGAATCTTCTGATCAATGAACAAGTTACTTTAGGGATAACAGCGCTATTTCTTTTTAAAGTTCACATCGACAAAGAAGCTTACGACCTCGATGTTGGATTAAGATACCCAAGTGGTGCAAAAGCTACTAA"/>
                        <sequence id="seq_Eptatretus_strickrotti_0.02" spec="Sequence" taxon="Eptatretus_strickrotti_0.0" totalcount="4" value="TTTTTCAACGGCCATCTCTGATGATAACGTAGCATAATCAATTGTCTATTAATTATAGACTAGAATGAATGGATTAACGAAAGCCAAACTGTCTCCTAATTTTCATCAATGAAATTATCCTTTCTGTTCAAAGACAGAAATTACCCTATAAGACGAAAAGACCCTAAAAGCTTCAAATATTAA-ATTAACCTATCTGT-AAAAACAAATAAAGAAAAATACTAATTTTTAAAAATTTGGTTGGGGCAACCATTGA-ATTAAACTATCATCAATAATTAAACGAATT----TTTTCTTAAAACAGAGTAACAACTCAATTAAATAAGAAACTTATTAAAATGACCC-AGAACCTTCTGATCAATGAACAAGTTACTTTAGGGATAACAGCGCTATTTCTTTTTAAAGTTCACATCGACAAAGAAGCTTACGACCTCGATGTTGGATTAAGATACCCAAGTGGTGCAAAAGCTACTAA"/>
                        <sequence id="seq_Eptatretus_walkeri_0.02" spec="Sequence" taxon="Eptatretus_walkeri_0.0" totalcount="4" value="--------------------------------------------------------------------------------------------------------------------------------------------------------------------------------------------------------------------------------------------------------------------------------------------------------------------------------------------------------------------------------------------------------------------------------------------------------------------------------------------"/>
                        <sequence id="seq_Eptatretus_wandoensis_0.02" spec="Sequence" taxon="Eptatretus_wandoensis_0.0" totalcount="4" value="--------------------------------------------------------------------------------------------------------------------------------------------------------------------------------------------------------------------------------------------------------------------------------------------------------------------------------------------------------------------------------------------------------------------------------------------------------------------------------------------"/>
                        <sequence id="seq_Geotria_australis_0.02" spec="Sequence" taxon="Geotria_australis_0.0" totalcount="4" value="--------------------------------------------------------------------------------------------------------------------------------------------------------------------------------------------------------------------------------------------------------------------------------------------------------------------------------------------------------------------------------------------------------------------------------------------------------------------------------------------"/>
                        <sequence id="seq_Lampetra_fluviatilis_0.02" spec="Sequence" taxon="Lampetra_fluviatilis_0.0" totalcount="4" value="--------------------------------------------------------------------------------------------------------------------------------------------------------------------------------------------------------------------------------------------------------------------------------------------------------------------------------------------------------------------------------------------------------------------------------------------------------------------------------------------"/>
                        <sequence id="seq_Mesomyzon_mengae_125.02" spec="Sequence" taxon="Mesomyzon_mengae_125.0" totalcount="4" value="--------------------------------------------------------------------------------------------------------------------------------------------------------------------------------------------------------------------------------------------------------------------------------------------------------------------------------------------------------------------------------------------------------------------------------------------------------------------------------------------"/>
                        <sequence id="seq_Myxine_affinis_0.02" spec="Sequence" taxon="Myxine_affinis_0.0" totalcount="4" value="TTTTTCAACGGCCATCTTTGATGATAACGTAGCATAATCAATTGTCTATTAATTTTAGACTAGAATGAATGGATTAACGAAAGCCGAACTGTCTCCTATTTCCTATCAATGAAATTAACCTCTCTGTCCAAAGGCAGAGATAAACCTATAAGACGAAAAGACCCTAAAAGCTTCAAATATTAG-ATT-ACCTGGCTTA-AACAACAACTAAAGAAAAGTTTTAATTCCT-AAAATTTGGTTGGGGCAACCATTGATATTAAAGAATCATCAATAATTTAACTAATAAC--TTACATAATATCAGAGTTACATCTCAATTAAGTAAGAAACTTATAAAAATGACCC-AGAAAA--CTGATCAATGAACAAGTTACTTTAGGGATAACAGCGCTATTTCTTTTTAAAGTCCCCATCGACAAAGAAGCTTACGACCTCGATGTTGGATTAAGATATCCAAGTGGTGCAAAAGCTACTAA"/>
                        <sequence id="seq_Myxine_australis_0.02" spec="Sequence" taxon="Myxine_australis_0.0" totalcount="4" value="TTTTTCAACGGCCATCTTTGATGATAACGTAGCATAATCAATTGTCTATTAATTTTAGACTAGAATGAATGGATTAACGAAAGCCGAACTGTCTCCTATTTCCTATCAATGAAATTAACCTCTCTGTCCAAAGGCAGAGATAACTCTATAAGACGAAAAGACCCTAAAAGCTTCAAATATTAG-ATT-ACCTAGCTTA-AACAACAACTAAAGAAAAGTTTTAATTCCT-AAAATTTGGTTGGGGCAACCATTGATATTAAAGAATCATCAATAATTTAACTAATAAC--TTGCATAATATTAGAGTTACATCTCAATTAAGTAAGAAACTTATAAAAATGACCC-AGAAAA--CTGATCAATGAACAAGTTACTTTAGGGATAACAGCGCTATTTCTTTTTAAAGTCCCCATCGACAAAGAAGCTTACGACCTCGATGTTGGATTAAGATATCCAAGTGGTGCAAAAGCTACTAA"/>
                        <sequence id="seq_Myxine_capensis_0.02" spec="Sequence" taxon="Myxine_capensis_0.0" totalcount="4" value="--------------------------------------------------------------------------------------------------------------------------------------------------------------------------------------------------------------------------------------------------------------------------------------------------------------------------------------------------------------------------------------------------------------------------------------------------------------------------------------------"/>
                        <sequence id="seq_Myxine_circifrons_0.02" spec="Sequence" taxon="Myxine_circifrons_0.0" totalcount="4" value="TTTTTCAACGGCCATCTTTGATGATAACGTAGCATAATCAATTGTCTATTAATTGTAGACTAGAATGAATGGATTAACGAAAGCCGAACTGTCTCCTATTTCCTATCAATGAAATTAACCTCTCTGTCCAAAGGCAGAGATTAACCTATAAGACGAAAAGACCCTAAAAGCTTCAAATATTAG-ATTAATCTATCTTA-AACAACAGCTAAAGAAAAGTTTTAATTTCT-AAGATTTGGTTGGGGCAACCATTGATACTAAAAAATCATCAATAATTTAACTAAAAAC--CTATATAATATTAGAGTTACACCTCGATTAATTAAGAAACTTATAAAAATGAGCC-AGAAA--TCTGATCAATGAACAAGTTACTTTAGGGATAACAGCGCTATTTCTTTTTAAAGTCCCCATCGACAAAGAAGCTTACGACCTCGATGTTGGATTAAGATATCCAAGTGGTGAAAAAGCTACTAA"/>
                        <sequence id="seq_Myxine_fernholmi_0.02" spec="Sequence" taxon="Myxine_fernholmi_0.0" totalcount="4" value="TTTTTCAACGGCCATCTTTGATGATAACGTAGCATAATCAATTGTCTATTAATTTTAGACTAGAATGAATGGATTAACGAAAGCCGAACTGTCTCCTATTTCCTATCAATGAAATTAACCTCTCTGTCCAAAGGCAGAGATAAACCTATAAGACGAAAAGACCCTAAAAGCTTCAAATATTAG-ATT-ACCTAGCTTA-AACAACAACTAAAGAAAAGTTTTAATTCCT-AAAATTTGGTTGGGGCAACCATTGATATTAAAGAATCATCAATAATTTAACTAATAAC--TTACATAATATCAGAGTTACATCTCAATTAAGTAAGAAACTTATAAAAATGACCC-AGAAAA--CTGATCAATGAACAAGTTACTTTAGGGATAACAGCGCTATTTCTTTTTAAAGTCCCCATCGACAAAGAAGCTTACGACCTCGATGTTGGATTAAGATATCCAAGTGGTGCAAAAGCTACTAA"/>
                        <sequence id="seq_Myxine_formosana_0.02" spec="Sequence" taxon="Myxine_formosana_0.0" totalcount="4" value="TTTTTCAACGGCCATCTTTGATGATAACGTAGCATAATCAATTGTCTATTAATTGTAGACTAGAATGAATGGATTAACGAAAGCCGAACTGTCTCCTATTTCCTATCAATGAAATTAACCTCCCTGTCCAAAGGCAGAGATTGACCTATAAGACGAAAAGACCCTAAAAGCTTCAAATATTAG-ATTAATCTTTCTTA-AACAACAACTAAAGAAAAGTTTTAATTCTTAAAAGTTTGGTTGGGGCAACCATTGATACTAAAAAATCATCAATAATTTAACTAAAAAC--CTATATAATATTAGAATCACACTTCAACTGAATAAGAAACTTATAAAAATGACCC-AGAAAT--CTGATCAATGAACAAGTTACTTTAGGGATAACAGCGCTATTTCTTTTTAAAGTCCCCATCGACAAAGAAGCTTACGACCTCGATGTTGGATTAAGAT----AAGTGGTGCAAAAGCTACTAA"/>
                        <sequence id="seq_Myxine_glutinosa_0.02" spec="Sequence" taxon="Myxine_glutinosa_0.0" totalcount="4" value="TTTTTCAACGGCCATCTTTGATGATAACGTAGCATAATCAATTGTCTATTAATTTTAGACTAGAATGAATGGATTAACGAAAGCCGAACTGTCTCCTATTTCCTATCAATGAAATTAACCTCTCTGTCCAAAGGCAGAGATAAGCCTATAAGACGAAAAGACCCTAAAAGCTTCAAATATTAG-ATT-ACCTAGCTTA-AACAACAACTAAAGAAAAGTTTTAATTCCT-AAAATTTGGTTGGGGCAACCATTGATATTAAAGAATCATCAATAATTTAACTAATAAC--TTGCATAATATCAGAGTTACATCTCAATTAAGTAAGAAACTTATAAAAATGACCC-AGAAAA--CTGATCAATGAACAAGTTACTTTAGGGATAACAGCGCTATTTCTTTTTAAAGTCCCCATCGACAAAGAAGCTTACGACCTCGATGTTGGATTAAGATATCCAAGTGGTGCAAAAGCTACTAA"/>
                        <sequence id="seq_Myxine_greggi_0.02" spec="Sequence" taxon="Myxine_greggi_0.0" totalcount="4" value="-------------------------------------TCAATTGTCTATTAATTTTAGACTAGAATGAATGGATTAACGAAAGCCGAACTGTCTCCTATTTCCTATCAATGAAATTAACCTCTCTGTCCAAAGGCAGAGATTAACCTATAAGACGAAAAGACCCTAAAAGCTTCAAATATTAG-ATT-ACCTAGCTTA-AACAACAACTAAAGAAAAGTTTTAATTCCT-AAAATTTGGTTGGGGCAACCATTGATATTAAAGAATCATCAATAATTTAACTAATAAC--TTGCATAATATCAGAGTTACATCTCAATTAAGTAAGAAACTTATAAAAATGACCC-AGAAAA--CTGATCAATGAACAAGTTACTTTAGGGATAACAGCGCTATTTCTTTTTAAAGTCCCCATCGACAAAGAAGCTTACGACCTCGATGTTGGATTAAGATATCCAAGTGGTGCAAAAGCTACTAA"/>
                        <sequence id="seq_Myxine_jespersenae_0.02" spec="Sequence" taxon="Myxine_jespersenae_0.0" totalcount="4" value="TTTTTCAACGGCCATCTTTGATGATAACGTAGCATAATCAATTGTCTATTAATTTTAGACTAGAATGAATGGATTAACGAAAGCCGAACTGTCTCCTATTTCCTATCAATGAAATTAACCTCTCTGTCCAAAGGCAGAGATAAACCTATAAGACGAAAAGACCCTAAAAGCTTCAAATATTAG-ATT-ACCTAGCTTA-AACAACAACTAAAGAAAAGTTTTAACTCCT-AAAATTTGGTTGGGGCAACCATTGATATTAAAGAATCATCAATAATTTAACTAATAAC--TTGCATAATATCAGAGTTACATCTCAATTAAGTAAGAAACTTATAAAAATGACCC-AGAAAA--CTGATCAATGAACAAGTTACTTTAGGGATAACAGCGCTATTTCTTTTTAAAGTCCCCATCGACAAAGAAGCTTACGACCTCGATGTTGGATTAAGATATCCAAGTGGTGCAAAAGCTACTAA"/>
                        <sequence id="seq_Myxine_limosa_0.02" spec="Sequence" taxon="Myxine_limosa_0.0" totalcount="4" value="TTTTTCAACGGCCATCTTTGATGATAACGTAGCATAATCAATTGTCTATTAATTTTAGACTAGAATGAATGGATTAACGAAAGCCGAACTGTCTCCTATTTCCTATCAATGAAATTAACCTCTCTGTCCAAAGGCAGAGATAAGCCTATAAGACGAAAAGACCCTAAAAGCTTCAAATATTAG-ATT-ACCTAGCTTT-AACAACAACTAAAGAAAAGTTTTAATTCCT-AAAATTTGGTTGGGGCAACCATTGATTTTAAAGAATCATCAATAATTTAACTAATAAC--TTGCATAATATCAGAGTTACATCTCAATTAAGTAAGAAACTTATAAAAATGACCC-AGAAAA--CTGATCAATGAACAAGTTACTTTAGGGATAACAGCGCTATTTCTTTTTAAAGTCCCCATCGACAAAGAAGCTTACGACCTCGATGTTGGATTAAGATATCCAAGTGGTGCAAAAGCTACTAA"/>
                        <sequence id="seq_Myxine_martinii_0.02" spec="Sequence" taxon="Myxine_martinii_0.0" totalcount="4" value="-------------------------------------TCAATTGTCTATTAATTTTAGACTAGAATGAATGGATTAACGAAAGCCGAACTGTCTCCTACTTCCTATCAATGAAATTAACCTCTCTGTCCAAAGGCAGAGATTAACCTATAAGACGAAAAGACCCTAAAAGCTTCAAATATTAG-ATT-ACCTAGCTTA-AACAACAACTAAAGAAAAGTTTTAATTCCT-AAAATTTGGTTGGGGCAACCATTGATATTAAAGAATCATCAATAATTTAACTAATAAC--TTGCATAATATCAGAGTTACATCTCAATTAAGTAAGAAACTTATAAAAATGACCC-AGAAAA--CTGATCAATGAACAAGTTACTTTAGGGATAACAGCGCTATTTCTTTTTAAAGTTCCCATCGACAAAGAAGCTTACGACCTCGATGTTGGATTAAGATATCCAAGTGGTGCAAAAGCTACTAA"/>
                        <sequence id="seq_Myxine_phantasma_0.02" spec="Sequence" taxon="Myxine_phantasma_0.0" totalcount="4" value="-------------------------------------TCAATTGTCTATTAATTGTAGACTAGAATGAATGGATTAACGAAAGCCGAACTGTCTCCTATTTCCTATCAATGAAATTAACCTCTCTGTCCAAAGGCAGAGATTAGCCTATAAGACGAAAAGACCCTAAAAGCTTCAAATATTAG-ATTAACCTATCTTA-AACAACAACTAAAGAAAAGTTTTAATTCTT-AAAATTTGGTTGGGGCAACCATTGATACTAAAGAATCATCAATAATTTAACTAATAAC--TTATATAATATTAGAGTTACATCTCAATTAAATAAGAAACTTATAAAAATGACCC-AGAAAA--CTGATCAATGAACAAGTTACTTTAGGGATAACAGCGCTATTTCTTTTTAAAGTCCCCATCGACAAAGAAGCTTACGACCTCGATGTTGGATTAAGATATCCAAGTGGTGCAAAAGCTACTAA"/>
                        <sequence id="seq_Myxine_sotoi_0.02" spec="Sequence" taxon="Myxine_sotoi_0.0" totalcount="4" value="TTTTTCAACGGCCATCTTTGATGATAACGTAGCATAATCAATTGTCTATTAATTTTAGACTAGAATGAATGGATTAACGAAAGCCGAACTGTCTCCTATTTCCTATCAATGAAATTAACCTCTCTGTCCAAAGGCAGAGATTAACCTATAAGACGAAAAGACCCTAAAAGCTTCAAATATTAG-ATT-ACCTAGCTTA-AACAACAACTAAAGAAAAGTTTTAATTCCT-AAAATTTGGTTGGGGCAACCATTGATATTAAAGAATCATCAATAATTTAACTAATAAC--TTGCATAATATCAGAGTTACATCTCAATTAAGTAAGAAACTTATAAAAATGACCC-AGAAAA--CTGATCAATGAACAAGTTACTTTAGGGATAACAGCGCTATTTCTTTTTAAAGTCCCCATCGACAAAGAAGCTTACGACCTCGATGTTGGATTAAGATATCCAAGTGGTGCAAAAGCTACTAA"/>
                        <sequence id="seq_Myxinikela_siroka_307.01" spec="Sequence" taxon="Myxinikela_siroka_307.0" totalcount="4" value="--------------------------------------------------------------------------------------------------------------------------------------------------------------------------------------------------------------------------------------------------------------------------------------------------------------------------------------------------------------------------------------------------------------------------------------------------------------------------------------------"/>
                        <sequence id="seq_Neomyxine_biniplicata_0.02" spec="Sequence" taxon="Neomyxine_biniplicata_0.0" totalcount="4" value="TTTTTCAACGGCCATCTTTGATGATAACGTAGCATAATCAATTGTCTATTAACTGTAGACTTGAATGAATGGATTAACGAGAGCCAAACTGTCTCCTAATTTTAATCAATGAAACTAACCTTTCTGTCCAAAGGCAGAAATAAATATATAAGACGAAAAGACCCTAAAAGCTTCAAATACTAA-ATTAACCTTCTTGCGAATAACAACTTAA-AGAACCACTAATTTCT-AAAATTTGGTTGGGGCAACCATTTA-AGCAAACCATCATCAATAATTAAACTTAAC----CTTAATGATTCAAGAGTGACTACTCAATAAACTAAGAAACTTATTAATATGACCCAGGAATAATCTGATCAATGAACAAGTTACTTTAGGGATAACAGCGCTATTTCTTTTCAAAGTTCCCATCGACAAAGAAGCTTACGACCTCGATGTTGGATTAAGATACCCCAGTGGTGCAAAAGCTACTAA"/>
                        <sequence id="seq_Neomyxine_sp_0.02" spec="Sequence" taxon="Neomyxine_sp_0.0" totalcount="4" value="CTTTTCAACGGCCATCTTTGATGATAACGTAGCATAATCAATTGTCTATTAACTGTAGACTTGAATGAATGGATTAACGAGAGCCAAACTGTCTCCTAATTTTGATCAATGAAATTAACCTTTCTGTCCAAAGGCAGAAATAATTATATAAGACGAAAAGACCCTAAAAGCTTCAAATACTAA-ATTAACCTTTTTATGAGTAACAACTTAA-AGAACCACTAATTTTT-AAACTTTGGTTGGGGCAACCATTTA-AGCAAACTATCATCAATAATTAAACTTAAC----CTTAATAATTTAAGAGTGACTACTCAATAAATTAAGAAACTTATTAATATGACCCAGGAATAATCTGATCAATGAACAAGTTACTTTAGGGATAACAGCGCTATTTCTTTTCAAAGCTCCTATCGACAAAGAAGCTTACGACCTCGATGTTGGATTAAGATACCCAAGTGGTGCAAAAGCTACTAA"/>
                        <sequence id="seq_Notomyxine_tridentiger_0.02" spec="Sequence" taxon="Notomyxine_tridentiger_0.0" totalcount="4" value="--------------------------------------------------------------------------------------------------------------------------------------------------------------------------------------------------------------------------------------------------------------------------------------------------------------------------------------------------------------------------------------------------------------------------------------------------------------------------------------------"/>
                        <sequence id="seq_Paramyxine_cheni_0.02" spec="Sequence" taxon="Paramyxine_cheni_0.0" totalcount="4" value="CTTTTAAACGGCCATCTCTGATGATAACGTAGCATAATCAATTGTCTACTAATTCTAGACTAGAATGAATGGTTTAACGAAAGCCAAACTGTCTCCTAATTTTTATCAATGAAATTATCCTCTCTGTTCAAAGACAAAGATCCTTATATAAGACGAAAAGACCCTAAAAGCTTCAAATTCTAA-ATTAACCGATCTTC-AAAA-CAAATTAAGAAAAACACTAATTTT-AAAAATTTGGTTGGGGCAACCATTGA-AATAAACCATCATCAATAATTAAACCAAAAC---TTCTCTAATATAAGAGTAACAACTCAATTAATTAAGAAACTTATAATAATGACCC-AGAAAC-TCTGATCAATGAACAAGTTACTTTAGGGATAACAGCGCTATTTCTTTTAAAAGTTCACATCGACAAAGAAGCTTACGACCTCGATGTTGGATTAAGA----CAAGTGGTGCAAAAGCTACTAA"/>
                        <sequence id="seq_Paramyxine_nelsoni_0.02" spec="Sequence" taxon="Paramyxine_nelsoni_0.0" totalcount="4" value="TTTTTCAACGGCCATCTCTGATGATAACGTAGCATAATCAATTGTCTATTAATTATAGACTAGAATGAATGGATTAACGAAAGCCAAACTGTCTCCTAATTTTGATCAATGAAATTATCCTTTCTGTTCAAAGACAGAAATTCTCTTATAAGACGAAAAGACCCTAAAAGCTTCAAACATTAA-ATTAACCTATCTAT-AAAAAC-AATAAAGAAAAATACTAATTTT-AAAAATTTGGTTGGGGCAACCATTGA-ATAAA-CTATCATCAATAATTAAACGAAAAC-----TTCTTAAAACAAAGTAACAACTTAGTTAAATAAGAAACTTATTAAAATGACCC-AGAATCTTCTGATCAATGAACAAGTTACTTTAGGGATAACAGCGCTATTTCTTTTTAAAGTTCACATCGACAAAGAAGCTTACGACCTCGATGTTGGATTAAGA----CAAG-GGTGCAAAAGCTACTAA"/>
                        <sequence id="seq_Paramyxine_sheni_0.02" spec="Sequence" taxon="Paramyxine_sheni_0.0" totalcount="4" value="TTTTTCAACGGCCATCTCTGATGATAACGTAGCATAATCAATTGTCTATTAATTATAGACTAGAATGAATGGATTAACGAAAGCCAAACTGTCTCCTAATTTTAATCAATGAAATTATCCTTTCTGTTCAAAGACAGAAATTCTCTTATAAGACGAAAAGACCCTAAAAGCTTCAAACATTAA-ATTAACCTATCTAT-AAAAAC-AATAAAGAAAAATACTAATTTT-AAAAATTTGGTTGGGGCAACCATTGA-ATAAAACTATCATCAATAATTAAACGAAAAA---TCTTCTTAAAACAAAGTAACAACTTAGTTAAATAAGAAACTTATTAAAATGACCC-AGAATCTTCTGATCAATGAACAAGTTACTTTAGGGATAACAGCGCTATTTCTTTTTAAAGTTCACATCGACAAAGAAGCTTACGACCTCGATGTTGGATTAAGA----CAAGTGGTGCAAAAGCTACTAA"/>
                        <sequence id="seq_Paramyxine_taiwanae_0.02" spec="Sequence" taxon="Paramyxine_taiwanae_0.0" totalcount="4" value="TTTTTCAACGGCCATCTCTGATGATAACGTAGCATAATCAATTGTCTATTAATTATAGACTAGAATGAATGGATTAACGAAAGCCAAACTGTCTCCTAATTTTAATCAATGAAATTATCCTTTCTGTTCAAAGACAGAAATTCTCTTATAAGACGAAAAGACCCTAAAAGCTTCAAACATTAA-ATTAACCTATCTAC-AAAAAC-AAAAAAGAAAAATACTAATTTT-AAAAATTTGGTTGGGGCAACCATTGA-ATAAAACTATCATCAATAATTAAACGAAAAC----CTTCTTAAAACAAAGTAACAACTTAGTTAAATAAGAAACTTATTAAAATGACCC-AGAATCTTCTGATCAATGAACAAGTTACTTTAGGGATAACAGCGCTATTTCTTTTTAAAGTTCACATCGACAAAGAAGCTTACGACCTCGATGTTGGATTAAGA----CAAGTGGTGCAAAAGCTACTAA"/>
                        <sequence id="seq_Paramyxine_yangi_0.02" spec="Sequence" taxon="Paramyxine_yangi_0.0" totalcount="4" value="TTTTTCAACGGCCATCTCTGATGATAACGTAGCATAATCAATTGTCTATTAATTATAGACTAGAATGAATGGATTAACGAAAGCCAAACTGTCTCCTAATTTTAATCAATGAAATTATCCTTTCTGTTCAAAGACAGAAATTCTCTTATAAGACGAAAAGACCCTAAAAGCTTCAAACATTAA-ATTAACCTATCTAT-AAAAAC-AATAAAGAAAAACACTAATTTT-AAAAATTTGGTTGGGGCAACCATTGA-ATAAAACTATCATCAATAATTAAACGAAAAA---TCTTCTTAAAACAAAGTAACAACTTAGTTAAATAAGAAACTTATTAAAATGACCC-AGAACCTTCTGATCAATGAACAAGTTACTTTAGGGATAACAGCGCTATTTCTTTTTAAAGTTCACATCGACAAAGAAGCTTACGACCTCGATGTTGGATTAAGA----CAAGTGGTGCAAAAGCTACTAA"/>
                        <sequence id="seq_Petromyzon_marinus_0.02" spec="Sequence" taxon="Petromyzon_marinus_0.0" totalcount="4" value="--------------------------------------------------------------------------------------------------------------------------------------------------------------------------------------------------------------------------------------------------------------------------------------------------------------------------------------------------------------------------------------------------------------------------------------------------------------------------------------------"/>
                        <sequence id="seq_Priscomyzon_rinensis_359.32" spec="Sequence" taxon="Priscomyzon_rinensis_359.3" totalcount="4" value="--------------------------------------------------------------------------------------------------------------------------------------------------------------------------------------------------------------------------------------------------------------------------------------------------------------------------------------------------------------------------------------------------------------------------------------------------------------------------------------------"/>
                        <sequence id="seq_Rubicundus_lopheliae_0.02" spec="Sequence" taxon="Rubicundus_lopheliae_0.0" totalcount="4" value="TTTTTTAACGGCCATCTTTGATGATAACGTAGCATAATCAATTGTCTATTAATTATAGACTAGAATGAACGGATTAACGAAAGCCGAACTGTCTCCTAAATTCCATCAATGAAATTAACCTCTCTGTTCAAAGGCAGAGATACTTTTATAAGACGAAAAGACCCTAAAAGCTTCAAATACTAAAATTAACTTATCTAT-TATATCAAATAAAGAAAAATACTAATTTTT-AAAATTTGGTTGGGGCAACCATAGA-TTAAAACTATCATCTATAATTAAATTAGTCTAC-CACTATAATATTAGGGAAACACCTCTATTAAATAAGACACTTAATATAATGATCC-AGAAATAACTGATCAATGAACAAGTTACTTTAGGGATAACAGCGCTATTTCTTTCAAAAGTTCCTATCGACAAAGAAGCTTACGACCTCGATGTTGGATTAAGATACCCAAGTGGTGCAAAAGCTACTAA"/>
                        <sequence id="seq_Rubicundus_oligoporos_0.02" spec="Sequence" taxon="Rubicundus_oligoporos_0.0" totalcount="4" value="TTTTTTAACGGCCATCTTTGATGATAACGTAGCATAATCAATTGTCTATTAATTATAGACTAGAATGAATGGATTAACGAAAGCCGAACTGTCTCCTAAATTCCATCAATGAAATTAACCTCTCTGTTCAAAGGCAGAGATACTCTTATAAGACGAAAAGACCCTAAAAGCTTCAAATACTAAAATTAACTTATCTAT-TATATCAAATAAAGAAAAATACTAATTTTT-AAAATTTGGTTGGGGCAACCATAGA-TTTAAACTATCATCTATAATTAAATTAGTCTAC-CACTATAATATTAGGGAAACACCTCTATTAAATAAGACACTTAATATAATGATCC-AGAAATAACTGATCAATGAACAAGTTACTTTAGGGATAACAGCGCTATTTCTTTCAAAAGTTCCCATCGACAAAGAAGCTTACGACCTCGATGTTGGATTAAGATACCCAAGTGGTGCAAAAGCTACTAA"/>
                        <sequence id="seq_Tethymyxine_tapirostrum_94.02" spec="Sequence" taxon="Tethymyxine_tapirostrum_94.0" totalcount="4" value="--------------------------------------------------------------------------------------------------------------------------------------------------------------------------------------------------------------------------------------------------------------------------------------------------------------------------------------------------------------------------------------------------------------------------------------------------------------------------------------------"/>
                    </data>
<data
id="COI"
spec="Alignment">
                    <sequence id="seq_Eptatretus_albiderma_0.03" spec="Sequence" taxon="Eptatretus_albiderma_0.0" totalcount="4" value="------------------------------------------------------------------------------------------------GCCCATGCATTCATTATAATTTTCTTCATAGTTATACCAATTATAATTGGCGGTTTCGGAAACTGATTAGTACCATTAATAATTGGTGCACCAGATATAGCATTCCCACGAATAAACAATATAAGCTTTTGACTTCTTCCACCTTCACTCCTTCTTTTACTTTCATCCTCCATAATTAGTTCTGGTGCAGGAACTGGATGAACTGTCTACCCACCTCTCTCAAATCATATTTCACATATAGGTCCATCAGTAGATTTAACTATTTTCTCACTACACCTAGCAGGTGTTTCTTCTATTTTAGGGGCGATCAACTTTATCACTACTATTATTAACATAAAAATACAATCAATAACCATATACCACATCCCCTTATTTGTGTGATCAATTTTAATTACCACAATTTTACTTCTTCTTTCCCTACCAGTTTTAGCTGCCGCTATTACTATACTACTTACTGATCGTAATCTCAATACTACCTTTTTTGATCCTTCTGGTGGAGGTGACCCTATCCTTTATCAACAC"/>
                    <sequence id="seq_Eptatretus_atami_0.03" spec="Sequence" taxon="Eptatretus_atami_0.0" totalcount="4" value="ATAATTGGAACAGCTTTAAGTGTAATTATTCGAACAGAATTAAGCCAACCAGGACCTTTAATTAACAATGACCAACTTTATAATACAATCATTACAGCCCATGCATTCATTATAATTTTCTTCATAGTTATACCAATTATAATTGGCGGTTTCGGAAACTGATTAGTACCATTAATAATTGGTGCACCAGATATAGCATTTCCACGAATAAACAATATAAGCTTTTGACTTCTTCCACCTTCACTCCTTCTTTTACTTTCATCTTCCATAATTAGTTCTGGTGCAGGAACTGGGTGAACTGTTTACCCACCCCTTTCAAATCATATTTCACATATAGGTCCATCAGTAGATTTAACTATTTTCTCACTACACCTAGCAGGTGTTTCTTCTATTTTAGGAGCGATCAACTTTATCACTACTATTATTAACATAAAAATACAATCAATAACCATATACCACATCCCCTTATTTGTGTGATCAATTTTAATTACCACAATTTTACTTCTTCTTTCCCTGCCAGTTCTAGCTGCTGCTATTACCATACTACTTACTGATCGTAATCTCAATACTACCTTTTTTGATCCTTCTGGTGGAGGAGACCCTATCCTTTATCAACAC"/>
                    <sequence id="seq_Eptatretus_bobwisneri_0.03" spec="Sequence" taxon="Eptatretus_bobwisneri_0.0" totalcount="4" value="------------------------------------------------------------------------------------------------------------------------------------------------------------------------------------------------------------------------------------------------------------------------------------------------------------------------------------------------------------------------------------------------------------------------------------------------------------------------------------------------------------------------------------------------------------------------------------------------------------------------------------------"/>
                    <sequence id="seq_Eptatretus_burgeri_0.03" spec="Sequence" taxon="Eptatretus_burgeri_0.0" totalcount="4" value="ATAATCGGAACAGCTTTAAGTGTAATTATTCGAACAGAACTAAGCCAACCAGGACCCTTAATCAACAATGACCAGCTTTATAATACAATCATTACAGCCCATGCATTTATTATAATTTTTTTCATAGTTATACCAATTATGATTGGAGGTTTCGGAAATTGATTAGTCCCACTAATAATTGGTGCGCCAGACATAGCATTTCCACGAATAAATAATATAAGCTTTTGACTTTTACCACCTTCACTCCTTCTCTTACTTTCATCTTCCATAATTAGTTCTGGTGCAGGAACTGGGTGAACTGTCTACCCACCCCTTTCAAATCATATTTCACATATAGGCCCATCAGTAGACTTAACCATTTTCTCACTACACCTAGCAGGTGTTTCTTCAATTTTAGGAGCAATCAACTTTATCACTACTATCATTAACATAAAAATACAGTCAATAACCATATACCATATTCCATTATTTGTTTGATCAATTCTAATTACCACAATTTTACTTCTTCTTTCCCTTCCAGTTTTAGCCGCTGCTATCACTATACTACTTACTGATCGTAACCTTAATACCACTTTTTTTGATCCCTCCGGTGGAGGAGACCCTATCCTTTATCAACAT"/>
                    <sequence id="seq_Eptatretus_chinensis_0.03" spec="Sequence" taxon="Eptatretus_chinensis_0.0" totalcount="4" value="------------------------------------------------------------------------------------------------------------------------------------------------------------------------------------------------------------------------------------------------------------------------------------------------------------------------------------------------------------------------------------------------------------------------------------------------------------------------------------------------------------------------------------------------------------------------------------------------------------------------------------------"/>
                    <sequence id="seq_Eptatretus_cirrhatus_0.03" spec="Sequence" taxon="Eptatretus_cirrhatus_0.0" totalcount="4" value="ATAATCGGAACAGCTCTAAGTGTAATTATTCGAACAGAATTAAGCCAACCAGGACCTTTACTTAATAATGATCAGCTGTATAATACAATTATTACAGCCCATGCATTCATTATAATTTTCTTCATAGTTATACCTATTATAATTGGAGGTTTCGGAAATTGACTAGTACCATTAATAATTGGTGCCCCAGATATAGCATTCCCACGAATAAACAATATAAGCTTCTGACTACTTCCACCCTCACTTCTTCTATTACTTTCCTCTTCTATAGTTAGTTCTGGTGCAGGAACTGGATGGACTGTTTACCCACCCCTTTCAAATCATATATCACATATAGGCCCATCAGTAGATTTAACCATTTTTTCACTTCACCTAGCAGGTGTTTCTTCCATTTTAGGAGCAATTAACTTTATTACTACTATCATCAACATAAAAATACAATCAATAACCATATACCATATTCCATTATTTGTGTGATCAATTCTGATCACCACAATTTTACTTCTTCTTTCACTCCCAGTTTTAGCTGCTGCTATTACTATATTACTGACTGATCGAAACTTAAACACTACCTTTTTTGACCCCTCAGGAGGAGGAGACCCTATTCTCTATCAACAC"/>
                    <sequence id="seq_Eptatretus_cryptus_0.03" spec="Sequence" taxon="Eptatretus_cryptus_0.0" totalcount="4" value="------------------------------CGAACAGAATTAAGCCAACCAGGACCTTTAATTAATAATGATCAACTTTATAATACAATTATCACAGCCCATGCATTCATTATAATTTTCTTCATAGTTATACCCATTATAATTGGAGGTTTCGGAAACTGACTAGTACCATTAATAATTGGTGCTCCAGATATAGCATTCCCACGAATAAACAATATAAGTTTCTGACTACTTCCACCCTCACTCCTTCTCTTACTCTCCTCCTCCATAATTAGTTCTGGTGCAGGAACTGGGTGAACTGTTTACCCACCACTTTCAAACCATATTTCACATATAGGCCCATCAGTAGATTTAACTATTTTTTCACTTCACCTAGCAGGTGTTTCTTCCATTTTAGGAGCAATTAACTTTATCACTACTATCATCAACATAAAAATACAATCAATATCTATATATCATATTCCATTATTTGTGTGATCAATTCTGATTACTACAATTTTACTTCTTCTCTCCCTCCCAGTTTTAGCCGCCGCTATTACTATATTACTAACCGACCGAAACTTAAACACTACCTTTTTTGACCCCTCCGGTGGAGGAGACCCTATCCTCTATCAACAC"/>
                    <sequence id="seq_Eptatretus_deani_0.03" spec="Sequence" taxon="Eptatretus_deani_0.0" totalcount="4" value="TTAATCGGAACAGCTTTAAGTGTAATTATTCGAACAGAACTAAGCCAACCAGGACCCTTAATTAACAATGACCAACTTTATAATACAATCATTACAGCCCATGCATTCATTATAATTTTCTTCATAGTTATACCAATCATAATTGGCGGTTTCGGAAACTGATTAGTTCCATTAATAATTGGTGCACCAGATATAGCATTCCCACGAATAAACAATATAAGCTTTTGACTTCTTCCGCCTTCACTCCTTCTCTTACTTTCATCCTCCATAATTAGTTCCGGTGCAGGAACTGGGTGAACTGTTTACCCGCCCCTTTCAAATCATATTTCACATATAGGCCCATCAGTAGACTTAACCATTTTTTCACTTCACCTAGCAGGTGTTTCTTCCATTTTAGGAGCAATCAACTTTATCACTACTATTATTAACATAAAAATACAATCAATAACCATATATCACATCCCCTTATTTGTGTGATCAATCTTAATTACCACAATTTTACTTCTTCTTTCCCTACCAGTTTTAGCTGCTGCTATCACTATATTACTTACTGATCGTAATCTTAATACTACCTTTTTTGATCCTTCTGGTGGGGGAGACCCTATCCTTTATCAACAC"/>
                    <sequence id="seq_Eptatretus_fernholmi_0.03" spec="Sequence" taxon="Eptatretus_fernholmi_0.0" totalcount="4" value="ATAATCGGAACAGCTTTAAGTGTAATTATTCGAACAGAACTAAGCCAACCAGGACCTTTAATTAACAATGACCAACTTTATAATACAATCATTACAGCCCATGCATTCATTATAATTTTCTTTATAGTTATACCAATTATAATTGGTGGTTTCGGAAACTGATTAGTACCATTAATAATTGGTGCACCAGACATAGCATTTCCACGAATAAACAATATAAGCTTCTGACTTCTTCCACCTTCACTCCTTCTTTTACTCTCATCTTCCATAATTAGCTCTGGTGCAGGAACTGGGTGAACTGTTTACCCACCCCTTTCAAATCATATTTCACATATAGGTCCATCAGTAGACTTAACTATTTTCTCACTACACCTAGCAGGTGTTTCCTCCATTTTAGGAGCGATCAACTTTATCACTACTATTATTAACATAAAAATACAATCAATAACCATATACCACATCCCCTTATTTGTGTGATCAATTTTAATTACCACAATTTTACTTCTTCTTTCCCTGCCAGTTTTAGCTGCTGCTATTACTATGCTGCTCACTGATCGTAATCTCAACACTACCTTTTTTGACCCTTCTGGCGGAGGAGACCCTATCCTTTATCAACAC"/>
                    <sequence id="seq_Eptatretus_goliath_0.03" spec="Sequence" taxon="Eptatretus_goliath_0.0" totalcount="4" value="------------------------------CGAACAGAATTAAGCCAACCAGGCCCTTTAATTAACAACGACCAACTTTATAATACAATCATTACAGCCCATGCATTCATTATAATTTTCTTCATAGTTATACCTATTATAATTGGGGGGTTCGGAAACTGATTAGTACCGCTAATAATTGGTGCTCCAGATATAGCATTTCCACGAATAAACAATATAAGCTTTTGATTACTTCCACCTTCACTCCTTCTTTTACTTTCCTCTTCCATAATTAGTTCTGGGGCAGGAACTGGATGAACTGTTTACCCCCCACTTTCAAACCATATTTCACATATGGGTCCATCAGTAGACTTAACTATTTTTTCACTACACCTAGCAGGTGTTTCTTCCATTTTAGGGGCAATCAACTTTATTACTACTATTATTAATATAAAAATACAATCAATATCCATATATCACATTCCATTATTTGTTTGATCAATCTTAATTACCACAATTTTACTTCTTCTGTCCCTGCCAGTTCTAGCTGCTGCTATTACTATATTACTAACCGATCGTAATTTAAATACAACCTTTTTTGACCCTTCTGGAGGGGGAGATCCCATCCTTTATCAACAT"/>
                    <sequence id="seq_Eptatretus_goslinei_0.03" spec="Sequence" taxon="Eptatretus_goslinei_0.0" totalcount="4" value="ATAATCGGAACAGCTTTAAGTGTAATTATTCGAACAGAATTAAGCCAACCAGGACCTTTAATTAACAATGATCAACTTTATAATACAATCATTACAGCCCATGCATTTATTATGATCTTCTTCATAGTTATACCTATAATAATTGGAGGTTTCGGAAACTGATTAGTACCATTAATAATTGGTGCTCCAGATATAGCATTCCCACGAATAAACAATATAAGCTTTTGATTACTTCCCCCCTCACTTCTTCTCTTACTCTCCTCTTCCATAATTAGTTCCGGTGCAGGAACTGGATGAACTGTTTATCCACCCCTTTCAAACCATATTTCACATATAGGCCCATCAGTAGATTTAGCCATTTTCTCACTTCACCTGGCGGGTGTTTCTTCCATTTTAGGGGCAATTAATTTCATCACTACTATTATCAACATAAAAATACAATCAATATCCATATATCACATCCCATTATTTGTGTGATCAATTCTAATTACCACAATTTTACTTCTTCTCTCCCTGCCAGTTTTAGCTGCTGCTATCACTATATTATTAACTGACCGAAACTTAAACACTACCTTTTTTGACCCCTCTGGTGGAGGAGACCCTATCCTTTATCAACAC"/>
                    <sequence id="seq_Eptatretus_longipinnis_0.03" spec="Sequence" taxon="Eptatretus_longipinnis_0.0" totalcount="4" value="------------------------------------------------------------------------------------------------------------------------------------------------------------------------------------------------------------------------------------------------------------------------------------------------------------------------------------------------------------------------------------------------------------------------------------------------------------------------------------------------------------------------------------------------------------------------------------------------------------------------------------------"/>
                    <sequence id="seq_Eptatretus_macrops_0.03" spec="Sequence" taxon="Eptatretus_macrops_0.0" totalcount="4" value="------------GCTTTAAGTGTAATTATTCGAACAGAATTAAGCCAACCAGGACCCTTAATTAACAATGACCAACTTTATAATACAATCATTACAGCCCATGCATTCATTATAATTTTCTTTATGGTTATACCAATTATAATTGGTGGTTTCGGAAACTGATTAGTGCCACTAATAATTGGTGCACCAGACATAGCATTCCCACGAATAAACAATATAAGCTTTTGACTTCTTCCGCCTTCACTCCTTCTCTTACTTTCATCTTCCATAATTAGTTCTGGTGCAGGAACTGGGTGAACTGTTTACCCACCCCTTTCAAATCATATTTCACATATAGGCCCATCAGTAGACTTAACTATTTTTTCACTTCACCTAGCAGGTGTTTCTTCCATTTTAGGAGCAATCAACTTTATTACTACTATTATTAACATAAAAATACAATCAATAACCATATATCACATTCCCTTATTTGTGTGATCAATCTTAATCACCACAATTTTACTTCTTCTTTCCCTGCCAGTTTTAGCTGCTGCTATCACTATACTACTTACTGATCGTAATCTCAATACTACCTTTTTTGATCCTTCTGGTGGAGGAGACCCTATCCTTTATCAACAC"/>
                    <sequence id="seq_Eptatretus_mccoskeri_0.03" spec="Sequence" taxon="Eptatretus_mccoskeri_0.0" totalcount="4" value="ATAATCGGAACAGCTTTAAGTGTAATTATTCGAACAGAATTAAGCCAACCAGGACCTTTAATTAACAATGATCAACTTTATAATACAATCATTACAGCCCATGCATTTATTATGATCTTCTTCATAGTTATACCTATAATAATTGGAGGTTTCGGAAACTGATTAGTACCATTAATAATTGGTGCTCCAGATATAGCATTCCCACGAATAAACAATATAAGCTTTTGATTACTTCCCCCCTCACTTCTTCTCTTACTCTCCTCTTCCATAATTAGTTCCGGTGCAGGAACTGGATGAACTGTTTATCCGCCCCTTTCAAATCATATTTCACATATAGGCCCATCAGTAGATTTAGCTATTTTCTCACTTCACCTGGCGGGTGTTTCTTCCATTTTAGGGGCAATTAATTTCATCACTACTATTATCAACATAAAAATACAATCAATATCCATATATCACATTCCATTATTTGTGTGATCAATTCTAATTACCACAATTTTACTTCTTCTCTCCCTGCCAGTTTTAGCTGCTGCTATTACTATATTATTAACTGACCGAAACTTAAACACTACCTTTTTTGACCCCTCTGGTGGAGGAGACCCTATCCTTTATCAACAC"/>
                    <sequence id="seq_Eptatretus_menezesi_0.03" spec="Sequence" taxon="Eptatretus_menezesi_0.0" totalcount="4" value="ATAATCGGAACAGCTTTAAGTGTAATTATTCGAACAGAATTAAGCCAGCCAGGACCTTTAATAAACAATGACCAACTTTATAATACAATCATTACAGCCCATGCATTCATTATAATCTTCTTCATAGTTATACCTATTATAATTGGAGGTTTCGGTAACTGACTAGTACCATTAATAATTGGTGCCCCAGATATAGCATTCCCACGAATAAACAATATAAGCTTTTGACTACTTCCCCCCTCACTTCTTCTCTTACTCTCTTCTTCCATAATTAGTTCCGGGGCAGGAACTGGGTGAACTGTTTATCCACCACTTTCAAACCATATTTCACATATAGGCCCATCAGTAGATTTAACTATTTTTTCACTTCACCTGGCGGGTGTTTCTTCCATTTTAGGAGCAATCAACTTTATCACTACTATTATCAACATAAAAATACAATCAATGTCCATGTATCATATTCCATTATTTGTATGATCAATTTTAATTACCACAATTTTACTTCTTCTCTCCCTTCCAGTTTTAGCTGCTGCTATCACTATATTATTAACTGACCGAAATTTAAACACTACCTTCTTTGACCCTTCCGGGGGAGGGGACCCTATCCTTTATCAACAC"/>
                    <sequence id="seq_Eptatretus_minor_0.03" spec="Sequence" taxon="Eptatretus_minor_0.0" totalcount="4" value="ATAATCGGAACAGCTTTAAGTGTAATTATTCGAACAGAATTAAGCCAACCAGGGCCTTTAATTAACAATGACCAACTTTATAACACAATCATTACAGCCCATGCATTTATTATAATTTTCTTCATAGTTATACCCATTATAATTGGAGGTTTCGGAAACTGATTAGTACCATTAATAATTGGTGCCCCAGATATAGCATTCCCACGAATAAACAATATAAGCTTTTGACTACTTCCACCTTCACTTCTTCTTTTACTCTCCTCTTCTATAATTAGTTCTGGGGCAGGAACTGGATGAACTGTCTATCCCCCACTTTCAAATCATATTTCACATATAGGCCCATCAGTAGACCTAGCTATTTTTTCACTTCACCTAGCAGGTGTTTCTTCCATCTTAGGGGCAATTAACTTTATTACTACTATTATTAACATAAAAATACAATCGATAACCATATACCATATTCCATTATTTGTGTGGTCAATCTTGATTACCACAATTCTACTTCTTCTCTCCCTGCCAGTCCTAGCTGCCGCTATTACTATACTACTAACTGACCGAAATCTAAACACAACCTTTTTTGATCCTAGCGGTGGAGGAGACCCTATCCTTTATCAACAT"/>
                    <sequence id="seq_Eptatretus_okinoseanus_0.03" spec="Sequence" taxon="Eptatretus_okinoseanus_0.0" totalcount="4" value="---------ACAGCTTTAAGTGTAATTATTCGAACAGAATTGAGCCAACCAGGACCCTTAATTAACAATGACCAACTTTATAATACAATCATTACAGCCCATGCATTCATTATAATTTTCTTCATAGTTATACCAATTATAATTGGCGGTTTCGGAAACTGATTAGTGCCACTAATAATTGGTGCACCAGATATAGCATTTCCGCGAATAAACAATATAAGCTTCTGACTTCTTCCGCCTTCACTCCTTCTCTTACTTTCATCCTCAATAATTAGTTCTGGTGCAGGAACTGGTTGAACTGTTTACCCACCCCTTTCAAATCATATCTCACATATAGGTCCATCAGTAGACTTAACTATTTTTTCACTTCACCTAGCAGGTGTTTCTTCCATTTTAGGAGCAATCAACTTTATTACTACTATTATTAACATAAAGATACAATCAATAACCATATATCACATCCCCTTATTTGTGTGATCAATCTTAATCACCACAATTTTACTTCTTCTTTCCCTGCCAGTTTTAGCTGCTGCTATCACTATACTACTTACTGATCGTAATCTCAATACTACCTTTTTTGATCCTTCTGGTGGTGGAGACCCTATCCTTTATCAACAC"/>
                    <sequence id="seq_Eptatretus_poecilius_0.03" spec="Sequence" taxon="Eptatretus_poecilius_0.0" totalcount="4" value="------------------------------CGAACAGAATTAAGCCAACCAGGACCTTTACTTAATAATGATCAGCTGTATAATACAATTATTACAGCCCATGCATTCATTATAATTTTCTTCATAGTTATACCTATTATAATTGGAGGTTTCGGAAATTGACTAGTACCATTAATAATTGGCGCCCCAGATATAGCATTCCCACGAATAAACAATATAAGCTTTTGACTACTTCCACCATCACTTCTTCTTTTACTTTCCTCTTCTATAGTTAGTTCTGGTGCAGGAACTGGATGGACTGTTTACCCACCCCTTTCAAATCATATATCACATATAGGTCCATCAGTAGATTTAACCATTTTTTCACTTCACCTAGCAGGTGTTTCTTCCATTTTAGGAGCAATTAACTTTATTACTACTATCATCAACATAAAAATACAATCAATAACCATATACCATATTCCATTATTTGTGTGATCAATTCTGATCACCACAATTTTACTTCTTCTTTCTCTACCAGTTCTAGCTGCTGCTATTACTATATTACTGACTGATCGAAACTTAAACACTACCTTTTTTGATCCCTCAGGAGGAGGAGACCCTATTCTCTATCAACAC"/>
                    <sequence id="seq_Eptatretus_sp_INDIA_0.03" spec="Sequence" taxon="Eptatretus_sp_INDIA_0.0" totalcount="4" value="ATAATCGGAACAGCTTTAAGTGTAATTATTCGAACAGAATTAAGCCAACCAGGACCCTTAATTAACAATGACCAACTTTATAATACAATCATTACAGCCCATGCATTCATTATAATTTTCTTTATGGTTATACCAATTATAATTGGTGGTTTCGGAAACTGACTAGTGCCACTAATAATTGGTGCACCAGACATAGCATTTCCACGAATAAACAATATAAGCTTTTGACTTCTTCCGCCTTCACTCCTTCTCTTACTTTCATCTTCCATAATTAGTTCTGGTGCAGGAACTGGATGAACTGTTTACCCACCCCTTTCAAATCATATTTCACATATAGGCCCATCAGTAGACTTAACTATTTTTTCGCTTCACCTAGCAGGTGTTTCTTCCATTTTAGGAGCAATCAACTTTATCACTACTATTATTAACATAAAAATACAATCAATAACCATATATCATATTCCCTTATTTGTGTGATCAATCTTAATCACCACAATTTTACTTCTTCTTTCCCTGCCAGTTTTAGCTGCTGCTATCACTATACTACTTACTGATCGTAATCTCAATACTACCTTTTTTGATCCTTCTGGTGGAGGAGATCCTATCCTTTATCAACAC"/>
                    <sequence id="seq_Eptatretus_sp_Korea_0.03" spec="Sequence" taxon="Eptatretus_sp_Korea_0.0" totalcount="4" value="ATAATCGGAACAGCTTTAAGTGTAATTATTCGAACAGAATTAAGCCAACCAGGACCCCTAATTAATAATGACCAACTTTACAATACAATCATTACAGCCCATGCATTTATTATAATTTTCTTCATAGTTATACCAATTATAATTGGCGGTTTCGGAAATTGATTAGTGCCACTAATAATTGGCGCACCAGATATAGCATTTCCACGAATAAACAATATAAGCTTTTGACTTCTCCCACCTTCACTCCTTCTTTTACTCTCATCCTCCATAATTAGTTCCGGTGCAGGAACTGGGTGAACTGTTTACCCACCCCTTTCAAATCATATTTCACATATAGGTCCATCAGTAGATTTAACTATTTTTTCACTACACCTAGCAGGTGTTTCTTCCATTTTAGGGGCGATCAACTTTATCACTACTATCATTAACATAAAAATACAATCAATAACCATATATCATATCCCATTATTTGTGTGATCAATTTTAATTACTACAATCTTACTTCTTCTCTCCCTTCCAGTTTTAGCTGCTGCTATTACTATACTACTTACTGATCGTAATCTCAATACCACCTTTTTTGATCCTTCTGGCGGAGGAGACCCTATCCTTTATCAACAC"/>
                    <sequence id="seq_Eptatretus_stoutii_0.03" spec="Sequence" taxon="Eptatretus_stoutii_0.0" totalcount="4" value="ATAATCGGAACAGCTTTAAGTGTAATTATTCGAACAGAATTAAGCCAACCAGGGCCCTTAATTAACAATGACCAACTTTATAATACAATCATCACAGCCCATGCATTCATTATAATTTTCTTCATAGTTATACCAATTATAATTGGTGGTTTTGGAAACTGACTAGTACCATTAATAATTGGTGCACCAGATATAGCATTCCCACGAATAAACAATATAAGCTTCTGACTTCTTCCCCCTTCACTCCTTCTTCTACTTTCATCTTCCATAATTAGTTCTGGTGCAGGAACTGGGTGAACTGTTTACCCACCCCTTTCAAATCATATTTCACATATAGGCCCATCAGTAGATTTAACTATTTTCTCACTACACCTAGCAGGTGTTTCTTCCATTTTAGGAGCAATCAACTTTATCACTACTATTATCAACATAAAAATACAATCAATAACCATATATCACATCCCATTATTTGTATGATCAATCCTAATCACCACAATTTTACTTCTCCTTTCCCTGCCAGTTTTAGCTGCTGCCATCACTATACTACTTACTGATCGTAATCTCAATACTACCTTTTTCGATCCTTCTGGTGGAGGAGATCCTATCCTTTATCAACAC"/>
                    <sequence id="seq_Eptatretus_strickrotti_0.03" spec="Sequence" taxon="Eptatretus_strickrotti_0.0" totalcount="4" value="------------------------------------------------------------------------------------------------------------------------------------------------------------------------------------------------------------------------------------------------------------------------------------------------------------------------------------------------------------------------------------------------------------------------------------------------------------------------------------------------------------------------------------------------------------------------------------------------------------------------------------------"/>
                    <sequence id="seq_Eptatretus_walkeri_0.03" spec="Sequence" taxon="Eptatretus_walkeri_0.0" totalcount="4" value="ATAATCGGAACAGCTTTAAGTGTAATTATTCGAACAGAATTAAGCCAACCAGGACCCCTAATTAATAATGACCAACTTTACAATACAATCATTACAGCCCATGCATTTATTATAATTTTCTTCATAGTTATACCAATTATAATTGGCGGTTTCGGAAATTGATTAGTGCCACTAATAATTGGCGCTCCAGATATAGCATTTCCACGAATAAACAATATAAGCTTTTGACTTCTCCCACCTTCACTCCTTCTTTTACTCTCATCCTCCATAATTAGTTCCGGTGCAGGAACTGGGTGAACTGTTTACCCACCCCTTTCAAATCATATTTCACATATAGGTCCATCAGTAGATTTAACTATTTTTTCACTACACCTAGCAGGTGTTTCTTCCATTTTAGGGGCGATCAACTTTATCACTACTATCATTAACATAAAAATACAATCAATAACCATATATCATATCCCATTATTTGTGTGATCAATTTTAATTACTACAATCTTACTTCTTCTCTCCCTTCCAGTTTTAGCTGCTGCTATTACTATACTACTTACTGATCGTAATCTCAATACCACCTTTTTTGATCCTTCTGGCGGAGGAGACCCTATCCTTTATCAACAC"/>
                    <sequence id="seq_Eptatretus_wandoensis_0.03" spec="Sequence" taxon="Eptatretus_wandoensis_0.0" totalcount="4" value="---------------------------------------------------------------------------------------------------------------------------------------------------------GGAAATTGACTAGTGCCACTAATAATTGGTGCACCAGATATAGCATTTCCACGAATAAACAATATAAGCTTTTGACTTCTTCCACCTTCACTACTTCTCCTACTATCATCCTCCATAATTAGTTCTGGCGCAGGAACTGGGTGAACTGTTTACCCACCCCTTTCAAACCATATTTCACATATAGGTCCATCAGTAGATTTAACTATTTTTTCACTACACCTAGCAGGTGTTTCTTCCATTTTAGGAGCGATCAACTTTATCACTACTATTATTAACATAAAAATACAATCAATAACCATATATCACATCCCATTATTCGTGTGATCAATTTTAATTACCACAATCTTACTTCTTCTTTCTCTTCCAGTTTTAGCCGCTGCTATTACTATACTACTTACTGATCGTAATCTTAATACAACTTTTTTTGATCCTTCTGGTGGAGGAGACCCTATCCTTTATCAACAC"/>
                    <sequence id="seq_Geotria_australis_0.03" spec="Sequence" taxon="Geotria_australis_0.0" totalcount="4" value="ATAGTAGGAACCGCACTAAGTATCCTAATTCGAGCAGAACTAAGCCAACCCGGCACGCTATTAGGTGATGACCAAATCTACAATGTCATTGTTACAGCCCATGCTTTTGTTATAATTTTCTTTATAGTTATACCAATCATAATCGGAGGCTTTGGTAATTGATTAATTCCCCTAATACTTGGTGCCCCAGACATGGCATTCCCCCGAATAAATAACATAAGCTTCTGACTTCTACCCCCATCCCTTCTACTTCTTTTAGCCTCTTCAGGGGTCGAAGCCGGAGCAGGTACAGGTTGGACAGTATACCCCCCGCTAGCAGGGAATCTTGCACACATAGGAGCCTCCGTTGACTTAACAATTTTCTCGCTACATCTTGCCGGGATCTCCTCAATTTTAGGAGCAATTAACTTCATTACTACTATTTTCAATATAAAACCCCCAACTATAACACAGTACCAAACACCCCTATTCGTGTGATCTGTATTAATTACCGCAGTTCTTCTCCTACTTGCACTACCAGTTCTAGCGGCTGCCATTACAATATTACTGACAGATCGAAATTTAAATACAGCCTTTTTCGACCCTGCTGGGGGAGGAGATCCCATTCTTTACCAACAT"/>
                    <sequence id="seq_Lampetra_fluviatilis_0.03" spec="Sequence" taxon="Lampetra_fluviatilis_0.0" totalcount="4" value="ATAGTGGGAACTGCTTTAAGCATCCTAATTCGGGCAGAATTAAGTCAACCAGGCACTTTACTAGGAGACGATCAAATCTTTAACGTTATCGTAACCGCCCATGCTTTCGTTATAATCTTTTTTATAGTTATACCAATTATAATCGGAGGCTTCGGAAACTGACTTGTACCAATAATACTTAGCGCCCCAGATATAGCCTTCCCACGTATAAACAACATAAGCTTTTGACTACTTCCACCCTCACTCCTTCTACTTTTAGCTTCCGCAGGAGTTGAAGCAGGGGCCGGAACGGGATGAACCGTATACCCACCCCTAGCAGGAAATTTAGCCCACACAGGGGCCTCTGTTGACTTAACAATTTTCTCCCTTCACCTAGCTGGTATTTCATCAATTCTAGGGGCAGTCAACTTTATTACAACAATTTTTAATATAAAGCCCCCAACTATAACACAATACCAAATTCCTTTATTTGTTTGATCCGTTTTAATTACTGCAGTCCTCCTTCTTCTATCACTTCCTGTACTTGCAGCCGCCATTACTATACTTTTAACAGATCGTAATTTAAATACATCTTTCTTCGACCCTGCAGGGGGAGGAGACCCAATTCTTTACCAACAC"/>
                    <sequence id="seq_Mesomyzon_mengae_125.03" spec="Sequence" taxon="Mesomyzon_mengae_125.0" totalcount="4" value="------------------------------------------------------------------------------------------------------------------------------------------------------------------------------------------------------------------------------------------------------------------------------------------------------------------------------------------------------------------------------------------------------------------------------------------------------------------------------------------------------------------------------------------------------------------------------------------------------------------------------------------"/>
                    <sequence id="seq_Myxine_affinis_0.03" spec="Sequence" taxon="Myxine_affinis_0.0" totalcount="4" value="ATAATTGGTACAGCTCTTAGTGTGATTATCCGAACAGAATTAAGCCAACCAGGATCCTTAATCAATAATGACCAACTCTATAACACAATTATTACAGCCCACGCATTTGTAATAATCTTTTTTATAGTGATACCTGTCATAATCGGAGGTTTTGGAAACTGATTAGTCCCAATAATAATTGGTGCTCCTGATATAGCATTCCCGCGAATAAACAATATAAGCTTCTGACTTCTGCCCCCATCACTTATACTATTACTTTCCTCCTCACTAGTAAGTTCTGGAGCGGGAACTGGATGAACAGTTTATCCCCCTCTCTCTAATCATATTTCTCACATAGGCCCTTCCGTAGACCTAGCTATTTTCTCTCTTCATCTAGCAGGAGTCTCCTCAATCTTAGGGGCAATCAACTTTATCACAACAATCATTAATATAAAAACACGGTCTATAGAAATATATCATATTCCATTATTTGTATGATCAATCCTAATTACCGCAATCCTTCTTCTCTTATCCCTGCCTGTTTTAGCCGCAGCTATCACTATACTCCTTACAGACCGTAATCTCAACACCACTTTCTTTGATCCCTCTGGTGGAGGAGATCCCATCCTCTATCAACAT"/>
                    <sequence id="seq_Myxine_australis_0.03" spec="Sequence" taxon="Myxine_australis_0.0" totalcount="4" value="ATAATTGGTACAGCTCTTAGTGTAATTATTCGAACAGAGTTAAGCCAGCCAGGATCCTTAATCAATAATGACCAAATCTATAACACAATTATCACAGCCCACGCATTTGTAATAATCTTTTTTATAGTAATACCTGTCATAATCGGAGGTTTTGGAAACTGGTTAGTCCCAATAATAATTGGTGCCCCTGATATAGCATTCCCCCGAATAAACAATATAAGCTTCTGACTTCTCCCCCCATCACTTATACTATTACTCTCCTCCTCACTAGTAAGTTCCGGGGCAGGAACTGGATGAACAGTTTATCCTCCCCTCTCTAATCACATTTCTCACATAGGCCCTTCAGTAGACCTAGCTATTTTCTCCCTTCATCTAGCAGGAGTCTCTTCAATCTTAGGGGCAATCAACTTTATCACAACAATTATTAACATAAAAACACGGTCTATAGAAATATACCATATTCCACTATTTGTATGATCAATTTTAATCACCGCAATTCTACTTCTTTTATCCTTGCCTGTTCTAGCCGCAGCTATCACTATACTCCTTACAGACCGTAATCTCAACACCACTTTCTTCGATCCTTCGGGCGGGGGAGATCCCATCCTCTATCAACAT"/>
                    <sequence id="seq_Myxine_capensis_0.03" spec="Sequence" taxon="Myxine_capensis_0.0" totalcount="4" value="ATAATTGGCACAGCCCTTAGTGTAATTATCCGAACTGAGTTGAGCCAGCCAGGATCCTTAATCAATAATGACCAACTCTATAATACAATTATCACAGCCCACGCATTTGTAATAATCTTTTTTATAGTAATACCTATCATAATCGGGGGCTTTGGAAACTGATTAGTCCCAATAATAATTGGTGCCCCTGATATAGCATTCCCCCGAATAAACAATATAAGCTTCTGACTTTTACCTCCATCACTTATACTATTACTCTCTTCCTCGCTAGTAAGCTCTGGGGCGGGAACTGGATGAACAGTCTATCCTCCTCTTTCTAATCACATTTCTCACATAGGCCCTTCAGTAGACCTGGCTATTTTCTCTCTTCATCTAGCAGGAGTCTCCTCAATCTTGGGGGCGATCAACTTTATCACAACAATTATTAACATAAAAACACGGTCTATAGAAATATACCATATCCCATTATTTGTATGATCAATTCTAATTACCGCAATCCTACTTCTTTTATCCCTGCCTGTTCTAGCCGCAGCTATCACTATACTCCTCACAGACCGTAATCTCAACACCACCTTCTTTGATCCCTCTGGTGGAGGGGACCCCATCCTCTATCAACAT"/>
                    <sequence id="seq_Myxine_circifrons_0.03" spec="Sequence" taxon="Myxine_circifrons_0.0" totalcount="4" value="------------------------------------------------------------------------------------------------------------------------------------------------------------------------------------------------------------------------------------------------------------------------------------------------------------------------------------------------------------------------------------------------------------------------------------------------------------------------------------------------------------------------------------------------------------------------------------------------------------------------------------------"/>
                    <sequence id="seq_Myxine_fernholmi_0.03" spec="Sequence" taxon="Myxine_fernholmi_0.0" totalcount="4" value="ATAATTGGTACAGCTCTTAGTGTGATTATCCGAACAGAATTAAGCCAACCAGGATCCTTAATCAATAATGACCAACTCTATAACACAATTATTACAGCCCACGCATTTGTAATAATCTTTTTTATAGTAATACCTGTCATAATCGGAGGTTTTGGAAACTGATTAGTCCCAATAATAATTGGTGCTCCTGATATAGCATTCCCGCGAATAAACAATATAAGCTTCTGACTTCTGCCCCCATCACTTATACTATTACTTTCCTCCTCACTAGTAAGTTCTGGAGCGGGAACTGGATGAACAGTTTATCCCCCTCTCTCTAATCATATTTCTCACATAGGCCCTTCCGTAGACCTAGCTATTTTCTCTCTTCATCTAGCAGGAGTCTCCTCAATCTTAGGGGCAATCAACTTTATCACAACAATTATTAATATAAAAACACGGTCTATAGAAATATATCATATTCCATTATTTGTATGATCAATCCTAATTACCGCAATCCTTCTTCTCTTATCCCTGCCTGTTTTAGCCGCAGCTATCACTATACTCCTTACAGACCGTAATCTCAACACCACTTTCTTTGATCCCTCTGGTGGAGGAGATCCCATCCTCTATCAACAT"/>
                    <sequence id="seq_Myxine_formosana_0.03" spec="Sequence" taxon="Myxine_formosana_0.0" totalcount="4" value="ATAATTGGTACAGCTCTCAGTGTAATTATCCGAACAGAATTAAGCCAACCCGGATCTATAATTAATAATGATCAACTTTATAACACGATTATTACAGCCCACGCATTTGTTATAATCTTTTTTATAGTAATACCTGTCATAATTGGGGGTTTTGGAAACTGATTAGTCCCCATAATAATTGGAGCCCCAGATATAGCTTTTCCACGAATAAACAATATAAGTTTCTGACTTTTACCCCCATCACTTATACTTTTACTTTCTTCTTCATTAGTAAGTTCCGGCGCCGGGACTGGATGAACAGTTTACCCACCTCTTTCTAATCACATTTCCCATATAGGACCCTCAGTGGATCTGGCTATCTTCTCTCTACATTTAGCAGGAGTTTCCTCTATCTTAGCGGCGATCAACTTCATTACAACAATTACCAACATAAAAATACGATCTATGGAGATATATCATATCCCTTTATTTGTGTGATCAATTTTAATTACCGCAATTCTGCTCCTTTTATCTTTACCTGTTTTAGCCGCAGCTATCACTATACTTCTCACAGACCGTAACCTTAATACCACTTTTTTTGATCCTTCGGGGGGTGGAGACCCTATCCTGTATCAACAT"/>
                    <sequence id="seq_Myxine_glutinosa_0.03" spec="Sequence" taxon="Myxine_glutinosa_0.0" totalcount="4" value="ATAATTGGCACAGCCCTTAGCGTAATCATCCGAACAGAGTTGAGTCAGCCAGGATCCTTAATCAATAATGACCAACTCTATAATACAATTATCACAGCCCACGCATTTGTAATAATCTTTTTTATAGTAATGCCTATCATAATCGGGGGCTTTGGGAACTGACTAGTCCCAATAATAATCGGTGCTCCTGATATAGCATTTCCCCGAATAAACAATATAAGCTTCTGACTTTTGCCCCCATCACTTATACTATTACTCTCCTCCTCACTAGTAAGCTCTGGGGCAGGAACTGGATGAACAGTTTATCCCCCTCTCTCTAATCACATTTCTCACATAGGCCCTTCAGTAGACCTAGCTATTTTCTCCCTTCATCTAGCAGGAGTTTCCTCAATCTTAGGGGCAATCAACTTTATCACAACAATTATTAACATAAAAACACGGTCTATAGAAATATACCATATCCCATTATTTGTATGATCAATTCTAATCACCGCAATCCTACTTCTTTTATCCTTACCTGTTTTAGCCGCAGCTATCACTATACTCCTCACAGACCGTAATCTCAATACCACCTTCTTTGACCCCTCTGGTGGAGGGGACCCCATCCTCTATCAGCAT"/>
                    <sequence id="seq_Myxine_greggi_0.03" spec="Sequence" taxon="Myxine_greggi_0.0" totalcount="4" value="ATAATTGGCACAGCTCTTAGTGTGATCATCCGAACAGAGTTGAGCCAGCCAGGATCCTTAATCAATAATGACCAACTTTATAACACAATTATCACAGCCCACGCATTTGTAATAATCTTTTTCATGGTAATACCTATCATAATCGGGGGTTTTGGAAACTGACTAGTCCCAATAATAATTGGTGCTCCTGATATAGCATTTCCACGAATAAACAATATAAGCTTCTGACTTCTCCCCCCATCACTTATACTATTACTCTCTTCCTCACTAGTAAGCTCTGGGGCGGGAACTGGATGAACAGTTTACCCTCCTCTTTCTAATCACATCTCCCATATAGGCCCTTCAGTAGACCTCGCAATTTTCTCCCTCCATCTAGCAGGAGTCTCATCAATTTTAGGGGCAATCAACTTTATCACAACAATTATTAATATAAAAACACGGTCTATAGAAATATACCATATTCCATTATTTGTATGATCAATTTTAATCACCGCAGTCCTACTTCTTTTATCCTTGCCTGTGCTAGCCGCAGCTATCACTATACTCCTTACAGACCGTAATCTCAACACCACTTTCTTTGACCCCTCGGGGGGAGGAGACCCCATCCTCTATCAACAT"/>
                    <sequence id="seq_Myxine_jespersenae_0.03" spec="Sequence" taxon="Myxine_jespersenae_0.0" totalcount="4" value="ATAATTGGCACAGCCCTTAGTGTAATCATTCGAACAGAGTTAAGCCAGCCAGGATCCTTAATCAACAATGACCAACTCTATAATACAATTATCACAGCCCACGCATTTGTAATAATCTTTTTTATAGTAATACCCGTCATAATCGGGGGCTTTGGAAACTGACTAGTCCCAATAATAATTGGTGCTCCTGATATAGCATTTCCCCGAATAAACAATATAAGCTTCTGGCTTTTGCCCCCGTCACTTATACTATTACTCTCCTCCTCGCTAGTAAGCTCTGGAGCAGGAACTGGATGAACAGTTTATCCCCCTCTCTCTAATCACATTTCTCACATAGGCCCCTCAGTAGACCTGGCTATTTTCTCCCTTCACCTAGCAGGAGTCTCCTCAATCTTAGGGGCAATCAACTTTATCACAACAATTATTAACATAAAAACACGATCTATAGAAATATACCATATCCCATTATTTGTATGGTCAATTCTAATTACCGCAATCCTACTTCTTTTATCCCTGCCTGTTCTAGCCGCAGCTATCACTATACTACTCACAGACCGTAATCTCAACACCACCTTCTTTGATCCTTCTGGGGGAGGAGATCCCATCCTCTATCAACAT"/>
                    <sequence id="seq_Myxine_limosa_0.03" spec="Sequence" taxon="Myxine_limosa_0.0" totalcount="4" value="ATAATTGGCACAGCCCTTAGCGTAATCATCCGAACAGAGTTGAGCCAGCCAGGATCCTTAATCAATAATGACCAACTTTATAATACAATTATCACAGCTCACGCATTTGTAATAATCTTTTTTATAGTAATACCTATCATAATCGGGGGCTTTGGGAACTGACTAGTCCCAATAATAATTGGTGCTCCTGATATAGCATTTCCCCGAATAAACAATATAAGCTTTTGACTTTTGCCCCCATCACTTATACTATTACTCTCTTCCTCACTAGTAAGCTCTGGGGCAGGAACTGGATGAACAGTTTATCCCCCTCTCTCTAATCACATTTCTCATATAGGCCCTTCAGTAGACCTGGCTATTTTCTCCCTCCATCTAGCAGGAGTTTCCTCAATCTTAGGGGCAATCAACTTTATCACAACAATTATTAACATAAAAACACGGTCTATAGAAATATACCATATCCCATTATTTGTATGATCAATTCTAATCACCGCAATCCTACTTCTTTTATCCTTACCTGTTTTAGCCGCAGCTATCACTATACTCCTCACAGACCGTAATCTCAACACCACCTTCTTTGACCCCTCTGGGGGAGGGGACCCCATCCTCTATCAGCAT"/>
                    <sequence id="seq_Myxine_martinii_0.03" spec="Sequence" taxon="Myxine_martinii_0.0" totalcount="4" value="ATAATTGGCACAGCTCTCAGTGTGATCATCCGAACAGAGTTAAGCCAGCCAGGATCCTTAATCAATAATGACCAACTCTATAACACAATTATCACAGCCCATGCATTTGTAATAATCTTTTTCATGGTTATACCTATTATAATCGGGGGCTTTGGAAACTGACTAGTCCCAATAATAATTGGGGCCCCTGATATAGCATTCCCCCGAATAAACAATATAAGCTTCTGACTTCTTCCCCCGTCACTTATACTATTACTTTCCTCCTCCCTAGTAAGTTCCGGAGCGGGAACTGGATGAACAGTCTACCCTCCTCTCTCTAATCACATTTCCCACATAGGCCCTTCAGTAGACCTGGCTATTTTCTCCCTTCATCTAGCAGGAGTCTCTTCAATCTTAGGGGCAATCAACTTTATCACAACAATTATTAACATAAAAACACGGTCTATAGAAATATACCATATTCCATTATTTGTATGATCAATTTTAATCACCGCAATCCTACTTCTTTTATCATTACCTGTACTAGCCGCAGCTATCACTATACTGCTCACAGACCGTAATCTCAACACCACTTTCTTTGATCCTTCTGGTGGAGGAGATCCCATCCTCTATCAACAC"/>
                    <sequence id="seq_Myxine_phantasma_0.03" spec="Sequence" taxon="Myxine_phantasma_0.0" totalcount="4" value="ATAATCGGTACAGCGCTTAGCGTAATCATTCGAACAGAATTGAGCCAACCAGGCTCTATAATTAATAACGATCAACTTTATAACACAATTATTACAGCTCACGCATTCGTTATAATCTTTTTTATAGTAATACCTGTCATAATTGGAGGTTTCGGAAACTGACTAGTTCCAATAATAATTGGAGCCCCAGATATAGCATTTCCGCGAATAAACAATATAAGCTTCTGACTTCTGCCCCCATCGCTTATACTATTGCTCTCTTCCTCACTAGTGAGTTCCGGGGCAGGAACTGGGTGAACAGTTTATCCTCCTCTCTCTAACCACATTTCCCACATAGGACCTTCAGTAGACCTAGCTATCTTTTCTCTCCATTTAGCAGGAGTCTCCTCAATCTTAGCGGCAATCAACTTCATTACAACAATTATTAACATAAAAACACGATCCATGGAGATATACCACATTCCCCTATTTGTATGATCAATTTTAATCACCGCAATCCTACTTCTTTTATCCCTACCCGTTTTAGCCGCAGCTATCACTATACTTCTTACAGATCGTAATCTCAACACCACCTTTTTTGATCCCTCTGGTGGGGGAGATCCTATCCTCTATCAACAT"/>
                    <sequence id="seq_Myxine_sotoi_0.03" spec="Sequence" taxon="Myxine_sotoi_0.0" totalcount="4" value="ATAATTGGCACAGCTCTTAGTGTAATCATCCGAACAGAATTAAGCCAGCCAGGATCCTTAATCAATAATGACCAACTTTATAACACAATTATTACAGCCCACGCATTTGTAATAATCTTTTTTATAGTAATACCTGTCATAATCGGGGGTTTTGGAAACTGACTAGTCCCAATAATAATTGGTGCCCCTGATATAGCATTCCCCCGAATAAACAATATAAGCTTCTGACTTCTACCCCCATCACTTATACTATTACTCTCCTCCTCACTAGTAAGTTCCGGAGCAGGAACTGGATGAACAGTTTATCCCCCTCTCTCTAATCACATTTCTCACATAGGCGCTTCCGTAGACCTGGCTATTTTCTCCCTACATCTAGCAGGAGTCTCCTCGATCTTAGGGGCAATCAACTTTATCACAACAATTGTTAATATAAAAACACGGTCTATAGAAATATATCATATCCCATTATTTGTATGATCAATTCTAATCACCGCAATCCTCCTTCTCTTATCCCTGCCTGTTTTAGCCGCAGCTATCACTATACTTCTTACAGACCGTAATCTCAACACCACTTTCTTTGATCCTTCTGGTGGTGGGGACCCTATCCTCTATCAACAT"/>
                    <sequence id="seq_Myxinikela_siroka_307.02" spec="Sequence" taxon="Myxinikela_siroka_307.0" totalcount="4" value="------------------------------------------------------------------------------------------------------------------------------------------------------------------------------------------------------------------------------------------------------------------------------------------------------------------------------------------------------------------------------------------------------------------------------------------------------------------------------------------------------------------------------------------------------------------------------------------------------------------------------------------"/>
                    <sequence id="seq_Neomyxine_biniplicata_0.03" spec="Sequence" taxon="Neomyxine_biniplicata_0.0" totalcount="4" value="------------------------------CGAACAGAGCTAAGTCAGCCTGGTGCCTTAATCGACAATGAGCAGCTTTATAACACAATTATTACAGCACATGCATTTATTATAATCTTCTTTATAGTTATACCGATCATAATCGGGGGGTTTGGAAACTGATTAGTCCCTTTAATAATTGGGGCACCAGACATAGCCTTCCCTCGAATAAACAACATAAGCTTCTGATTACTTCCTCCATCACTCTTACTCTTACTCTCTTCTTCCCTTATCAGCACCGGGGCAGGAACTGGTTGAACAGTTTACCCGCCTCTCTCTAACCATATCTCACATATAGGACCCTCGGTAGATTTAGCTATCTTTTCCTTACACTTAGCGGGAGTATCCTCAATCTTAGGGGCAATTAATTTTATTACTACAATTATTAACATAAAAATACAACCTATAGACATGTATAACACCCCTCTATTCGTATGATCAATCTTCATTACTGCTATTTTACTCCTACTCTCACTACCAGTATTAGCTGCTGCTGTTACAATACTACTTACAGACCGTAACCTAAATACTACATTCTTCGATCCTGCCGGCGGTGGGGATCCAATTCTCTACCAACAC"/>
                    <sequence id="seq_Neomyxine_sp_0.03" spec="Sequence" taxon="Neomyxine_sp_0.0" totalcount="4" value="------------------------------CGGACAGAATTGAGTCAACCAGGTGCCTTAATTGACAATGAACAACTCTATAACACAATCATTACAGCACACGCATTCATTATAATTTTCTTTATGGTTATACCAATTATAATCGGAGGATTTGGAAACTGATTAGTCCCACTAATAATTGGCGCCCCAGACATAGCGTTTCCTCGAATGAACAACATAAGCTTTTGACTACTCCCTCCATCACTCTTACTATTACTATCCTCTTCCTTGATCAGCACCGGGGCAGGAACTGGTTGAACAGTTTACCCGCCTCTCTCCAATCATATTTCACACATAGGCCCTTCAGTAGATTTAACCATCTTTTCTTTACACTTAGCTGGCGTATCATCAATCTTAGGGGCAATTAATTTTATTACCACAATTATTAACATAAAAATACAACCTATAGACATATACAATACCCCTTTATTCGTGTGATCAATCTTCATCACTGCCATTTTACTCCTTCTCTCCTTACCTGTATTAGCTGCCGCCATCACAATACTACTTACAGACCGTAACCTAAACACTACATTCTTCGATCCAGCAGGTGGTGGAGATCCAATTCTCTATCAACAT"/>
                    <sequence id="seq_Notomyxine_tridentiger_0.03" spec="Sequence" taxon="Notomyxine_tridentiger_0.0" totalcount="4" value="ATAATTGGTACAGCACTTAGCGTAATTATCCGAACAGAATTGAGCCAACCAGGGCCAATAATTAATAATGATCAACTTTATAACACAATTATTACAGCTCACGCATTCGTTATAATCTTCTTTATAGTAATACCTATCATAATTGGGGGCTTCGGAAACTGACTAGTCCCAATAATAATTGGAGCCCCAGATATAGCATTTCCACGAATAAACAATATAAGCTTCTGGCTTCTTCCCCCATCACTTATACTTTTACTCTCTTCCTCACTAGTGAGTTCCGGGGCAGGAACTGGGTGAACAGTCTATCCGCCTCTCTCCAATCACATTTCCCACATAGGACCTTCAGTAGACCTGGCTATTTTCTCCCTCCATTTAGCAGGAGTCTCCTCAATCTTAGCGGCAATCAATTTCATTACAACAATTATTAACATAAAAACACGATCCATAGAGATATACCATATTCCATTATTTGTATGATCAATTTTAATCACCGCAATCCTACTTCTTTTATCCCTACCTGTTTTAGCCGCAGCTATCACTATACTTCTCACAGATCGTAACCTCAACACCACCTTTTTTGACCCTTCTGGAGGTGGAGATCCTATCCTCTATCAACAT"/>
                    <sequence id="seq_Paramyxine_cheni_0.03" spec="Sequence" taxon="Paramyxine_cheni_0.0" totalcount="4" value="------------------------------------------------------------------------------------------------------------------------------------------------------------------------------------------------------------------------------------------------------------------------------------------------------------------------------------------------------------------------------------------------------------------------------------------------------------------------------------------------------------------------------------------------------------------------------------------------------------------------------------------"/>
                    <sequence id="seq_Paramyxine_nelsoni_0.03" spec="Sequence" taxon="Paramyxine_nelsoni_0.0" totalcount="4" value="------------------------------------------------------------------------------------------------------------------------------------------------------------------------------------------------------------------------------------------------------------------------------------------------------------------------------------------------------------------------------------------------------------------------------------------------------------------------------------------------------------------------------------------------------------------------------------------------------------------------------------------"/>
                    <sequence id="seq_Paramyxine_sheni_0.03" spec="Sequence" taxon="Paramyxine_sheni_0.0" totalcount="4" value="------------------------------------------------------------------------------------------------------------------------------------------------------------------------------------------------------------------------------------------------------------------------------------------------------------------------------------------------------------------------------------------------------------------------------------------------------------------------------------------------------------------------------------------------------------------------------------------------------------------------------------------"/>
                    <sequence id="seq_Paramyxine_taiwanae_0.03" spec="Sequence" taxon="Paramyxine_taiwanae_0.0" totalcount="4" value="------------------------------------------------------------------------------------------------------------------------------------------------------------------------------------------------------------------------------------------------------------------------------------------------------------------------------------------------------------------------------------------------------------------------------------------------------------------------------------------------------------------------------------------------------------------------------------------------------------------------------------------"/>
                    <sequence id="seq_Paramyxine_yangi_0.03" spec="Sequence" taxon="Paramyxine_yangi_0.0" totalcount="4" value="------------------------------------------------------------------------------------------------------------------------------------------------------------------------------------------------------------------------------------------------------------------------------------------------------------------------------------------------------------------------------------------------------------------------------------------------------------------------------------------------------------------------------------------------------------------------------------------------------------------------------------------"/>
                    <sequence id="seq_Petromyzon_marinus_0.03" spec="Sequence" taxon="Petromyzon_marinus_0.0" totalcount="4" value="ATAGTAGGAACTGCTTTAAGTATTCTAATTCGAGCTGAACTAAGTCAGCCAGGCACTTTATTAGGAGACGACCAAATTTTTAATGTTATCGTAACTGCCCATGCCTTCGTCATAATCTTTTTTATAGTTATACCAATTATAATTGGAGGCTTTGGCAACTGACTTGTACCCCTAATACTTGGTGCTCCTGATATGGCCTTCCCTCGTATAAACAACATAAGTTTTTGACTACTTCCGCCCTCTTTACTTTTACTCTTAGCCTCTGCAGGAGTTGAAGCTGGGGCAGGAACAGGATGAACTGTATATCCTCCCTTAGCCGGAAACCTAGCCCACACCGGGGCCTCTGTCGACCTAACAATCTTTTCCTTACACTTAGCCGGAGTTTCATCAATTCTAGGAGCAGTTAATTTCATCACAACTATTTTTAACATGAAACCCCCAACTATGACTCAATACCAAACCCCCTTATTTGTTTGATCAGTCTTAATCACTGCAGTTCTTCTTCTTCTATCTCTACCAGTACTAGCAGCTGCTATCACAATACTTCTAACAGATCGTAACTTAAATACATCCTTCTTCGACCCTGCAGGAGGAGGAGACCCCATTCTTTACCAACAC"/>
                    <sequence id="seq_Priscomyzon_rinensis_359.33" spec="Sequence" taxon="Priscomyzon_rinensis_359.3" totalcount="4" value="------------------------------------------------------------------------------------------------------------------------------------------------------------------------------------------------------------------------------------------------------------------------------------------------------------------------------------------------------------------------------------------------------------------------------------------------------------------------------------------------------------------------------------------------------------------------------------------------------------------------------------------"/>
                    <sequence id="seq_Rubicundus_lopheliae_0.03" spec="Sequence" taxon="Rubicundus_lopheliae_0.0" totalcount="4" value="ATAATTGGAACAGGTCTTAGTGTAATTATTCGTACAGAATTAAGCCAACCTGGACCCCTTATTAATAATGATCAACTTTATAATACAGTAATTACAGCTCATGCTTTTATTATAATTTTCTTTATAGTTATACCAGTCATAATTGGGGGATTTGGAAACTGATTAGTTCCTCTAATAATTGGAGCTCCAGATATAGCATTTCCTCGAATAAACAATATAAGCTTCTGACTTTTACCGCCTTCCCTCCTTCTTCTACTTTCTTCCTCTATAGTCGGATCAGGGGCAGGCACAGGATGAACAGTATATCCGCCTCTTTCCAACCATATTTCACATATAGGACCATCAGTCGATCTAACTATTTTCTCCCTCCATTTAGCAGGTGTATCTTCTATTTTAGGAGCAATTAATTTTATTACCACAATCATCAACATGAAAATACAATCTATAACTATATATCATATCCCATTATTTGTTTGATCAGTCCTGATTACCGCAATTCTTCTTCTTTTATCCTTACCTGTTTTAGCAGCAGCTATTACTATACTTCTTACAGATCGAAATTTAAACACTACTTTTTTTGATCCTTCTGGTGGAGGAGACCCTATTCTTTACCAACAC"/>
                    <sequence id="seq_Rubicundus_oligoporos_0.03" spec="Sequence" taxon="Rubicundus_oligoporos_0.0" totalcount="4" value="------------------------------------------------------------------------------------------------------------------------------------------------------------------------------------------------------------------------------------------------------------------------------------------------------------------------------------------------------------------------------------------------------------------------------------------------------------------------------------------------------------------------------------------------------------------------------------------------------------------------------------------"/>
                    <sequence id="seq_Tethymyxine_tapirostrum_94.03" spec="Sequence" taxon="Tethymyxine_tapirostrum_94.0" totalcount="4" value="------------------------------------------------------------------------------------------------------------------------------------------------------------------------------------------------------------------------------------------------------------------------------------------------------------------------------------------------------------------------------------------------------------------------------------------------------------------------------------------------------------------------------------------------------------------------------------------------------------------------------------------"/>
                </data>


    

<map name="Uniform" >beast.math.distributions.Uniform</map>
<map name="Exponential" >beast.math.distributions.Exponential</map>
<map name="LogNormal" >beast.math.distributions.LogNormalDistributionModel</map>
<map name="Normal" >beast.math.distributions.Normal</map>
<map name="Beta" >beast.math.distributions.Beta</map>
<map name="Gamma" >beast.math.distributions.Gamma</map>
<map name="LaplaceDistribution" >beast.math.distributions.LaplaceDistribution</map>
<map name="prior" >beast.math.distributions.Prior</map>
<map name="InverseGamma" >beast.math.distributions.InverseGamma</map>
<map name="OneOnX" >beast.math.distributions.OneOnX</map>

<run id="mcmc" spec="MCMC" chainLength="100000000" preBurnin="10000000">
    <state id="state" spec="State" storeEvery="5000">
        <tree id="Tree.t:16S" spec="beast.evolution.tree.Tree" name="stateNode">
            <trait id="dateTrait.t:16S" spec="beast.evolution.tree.TraitSet" traitname="date-backward" value="Geotria_australis_0.0=0.0,Lampetra_fluviatilis_0.0=0.0,Petromyzon_marinus_0.0=0.0,Mesomyzon_mengae_125.0=125.0,Priscomyzon_rinensis_359.3=359.3,Neomyxine_biniplicata_0.0=0.0,Neomyxine_sp_0.0=0.0,Rubicundus_lopheliae_0.0=0.0,Rubicundus_oligoporos_0.0=0.0,Myxine_circifrons_0.0=0.0,Myxine_phantasma_0.0=0.0,Myxine_australis_0.0=0.0,Myxine_affinis_0.0=0.0,Myxine_jespersenae_0.0=0.0,Myxine_limosa_0.0=0.0,Myxine_glutinosa_0.0=0.0,Myxine_martinii_0.0=0.0,Myxine_fernholmi_0.0=0.0,Myxine_greggi_0.0=0.0,Myxine_sotoi_0.0=0.0,Myxine_formosana_0.0=0.0,Eptatretus_longipinnis_0.0=0.0,Eptatretus_minor_0.0=0.0,Eptatretus_menezesi_0.0=0.0,Eptatretus_goslinei_0.0=0.0,Eptatretus_mccoskeri_0.0=0.0,Eptatretus_sp_Korea_0.0=0.0,Eptatretus_fernholmi_0.0=0.0,Eptatretus_atami_0.0=0.0,Eptatretus_bobwisneri_0.0=0.0,Eptatretus_stoutii_0.0=0.0,Eptatretus_strickrotti_0.0=0.0,Eptatretus_goliath_0.0=0.0,Eptatretus_cirrhatus_0.0=0.0,Eptatretus_poecilius_0.0=0.0,Eptatretus_burgeri_0.0=0.0,Eptatretus_chinensis_0.0=0.0,Paramyxine_yangi_0.0=0.0,Paramyxine_nelsoni_0.0=0.0,Paramyxine_taiwanae_0.0=0.0,Paramyxine_cheni_0.0=0.0,Paramyxine_sheni_0.0=0.0,Eptatretus_cryptus_0.0=0.0,Eptatretus_deani_0.0=0.0,Eptatretus_walkeri_0.0=0.0,Eptatretus_wandoensis_0.0=0.0,Myxine_capensis_0.0=0.0,Eptatretus_macrops_0.0=0.0,Notomyxine_tridentiger_0.0=0.0,Eptatretus_sp_INDIA_0.0=0.0,Eptatretus_albiderma_0.0=0.0,Eptatretus_okinoseanus_0.0=0.0,Tethymyxine_tapirostrum_94.0=94.0,Myxinikela_siroka_307.0=307.0">
                <taxa id="TaxonSet.16S" spec="TaxonSet">
                    <alignment idref="16S"/>
                </taxa>
            </trait>
            <taxonset idref="TaxonSet.16S"/>
        </tree>
        <parameter id="rateAC.s:16S" spec="parameter.RealParameter" lower="0.0" name="stateNode">1.0</parameter>
        <parameter id="rateAG.s:16S" spec="parameter.RealParameter" lower="0.0" name="stateNode">1.0</parameter>
        <parameter id="rateAT.s:16S" spec="parameter.RealParameter" lower="0.0" name="stateNode">1.0</parameter>
        <parameter id="rateCG.s:16S" spec="parameter.RealParameter" lower="0.0" name="stateNode">1.0</parameter>
        <parameter id="rateGT.s:16S" spec="parameter.RealParameter" lower="0.0" name="stateNode">1.0</parameter>
        <parameter id="kappa1.s:COI" spec="parameter.RealParameter" lower="0.0" name="stateNode">2.0</parameter>
        <parameter id="kappa2.s:COI" spec="parameter.RealParameter" lower="0.0" name="stateNode">2.0</parameter>
        <parameter id="ucldMean.c:16S" spec="parameter.RealParameter" lower="0.0" name="stateNode">1.0</parameter>
        <parameter id="ucldStdev.c:16S" spec="parameter.RealParameter" lower="0.0" name="stateNode">0.1</parameter>
        <stateNode id="rateCategories.c:16S" spec="parameter.IntegerParameter" dimension="106">1</stateNode>
        <parameter id="diversificationRateFBD.t:16S" spec="parameter.RealParameter" lower="0.0" name="stateNode">0.1</parameter>
        <parameter id="turnoverFBD.t:16S" spec="parameter.RealParameter" lower="0.0" name="stateNode" upper="1.0">0.5</parameter>
        <parameter id="samplingProportionFBD.t:16S" spec="parameter.RealParameter" lower="0.0" name="stateNode" upper="1.0">0.5</parameter>
        <parameter id="originFBD.t:16S" spec="parameter.RealParameter" lower="400.0" name="stateNode" upper="600.0">439.0</parameter>
        <parameter id="freqParameter.s:16S" spec="parameter.RealParameter" dimension="4" lower="0.0" name="stateNode" upper="1.0">0.25</parameter>
        <parameter id="freqParameter.s:COI" spec="parameter.RealParameter" dimension="4" lower="0.0" name="stateNode" upper="1.0">0.25</parameter>
    </state>
    <init id="RandomTree.t:16S" spec="beast.evolution.tree.RandomTree" estimate="false" initial="@Tree.t:16S" taxa="@16S">
        <populationModel id="ConstantPopulation0.t:16S" spec="ConstantPopulation">
            <parameter id="randomPopSize.t:16S" spec="parameter.RealParameter" name="popSize">1.0</parameter>
        </populationModel>
    </init>
    <distribution id="posterior" spec="util.CompoundDistribution">
        <distribution id="prior" spec="util.CompoundDistribution">
            <distribution id="FBD.t:16S" spec="beast.evolution.speciation.SABirthDeathModel" conditionOnRhoSampling="true" diversificationRate="@diversificationRateFBD.t:16S" origin="@originFBD.t:16S" samplingProportion="@samplingProportionFBD.t:16S" tree="@Tree.t:16S" turnover="@turnoverFBD.t:16S">
                <parameter id="rFBD.t:16S" spec="parameter.RealParameter" lower="0.0" name="removalProbability" upper="1.0">0.0</parameter>
                <parameter id="rhoFBD.t:16S" spec="parameter.RealParameter" estimate="false" lower="0.0" name="rho" upper="1.0">0.57</parameter>
            </distribution>
            <prior id="diversificationRatePriorFBD.t:16S" name="distribution" x="@diversificationRateFBD.t:16S">
                <Uniform id="Uniform.10" name="distr" upper="Infinity"/>
            </prior>
            <prior id="FrequenciesPrior.s:16S" name="distribution" x="@freqParameter.s:16S">
                <Uniform id="Uniform.6" name="distr"/>
            </prior>
            <prior id="FrequenciesPrior.s:COI" name="distribution" x="@freqParameter.s:COI">
                <Uniform id="Uniform.7" name="distr"/>
            </prior>
            <prior id="kappa1Prior.s:COI" name="distribution" x="@kappa1.s:COI">
                <LogNormal id="LogNormalDistributionModel.0" name="distr">
                    <parameter id="RealParameter.14" spec="parameter.RealParameter" estimate="false" name="M">1.0</parameter>
                    <parameter id="RealParameter.15" spec="parameter.RealParameter" estimate="false" name="S">1.25</parameter>
                </LogNormal>
            </prior>
            <prior id="kappa2Prior.s:COI" name="distribution" x="@kappa2.s:COI">
                <LogNormal id="LogNormalDistributionModel.1" name="distr">
                    <parameter id="RealParameter.16" spec="parameter.RealParameter" estimate="false" name="M">1.0</parameter>
                    <parameter id="RealParameter.17" spec="parameter.RealParameter" estimate="false" name="S">1.25</parameter>
                </LogNormal>
            </prior>
            <prior id="originPriorFBD.t:16S" name="distribution" x="@originFBD.t:16S">
                <Uniform id="Uniform.9" name="distr" upper="Infinity"/>
            </prior>
            <prior id="RateACPrior.s:16S" name="distribution" x="@rateAC.s:16S">
                <Gamma id="Gamma.0" name="distr">
                    <parameter id="RealParameter.2" spec="parameter.RealParameter" estimate="false" name="alpha">0.05</parameter>
                    <parameter id="RealParameter.3" spec="parameter.RealParameter" estimate="false" name="beta">10.0</parameter>
                </Gamma>
            </prior>
            <prior id="RateAGPrior.s:16S" name="distribution" x="@rateAG.s:16S">
                <Gamma id="Gamma.1" name="distr">
                    <parameter id="RealParameter.4" spec="parameter.RealParameter" estimate="false" name="alpha">0.05</parameter>
                    <parameter id="RealParameter.5" spec="parameter.RealParameter" estimate="false" name="beta">20.0</parameter>
                </Gamma>
            </prior>
            <prior id="RateATPrior.s:16S" name="distribution" x="@rateAT.s:16S">
                <Gamma id="Gamma.2" name="distr">
                    <parameter id="RealParameter.6" spec="parameter.RealParameter" estimate="false" name="alpha">0.05</parameter>
                    <parameter id="RealParameter.7" spec="parameter.RealParameter" estimate="false" name="beta">10.0</parameter>
                </Gamma>
            </prior>
            <prior id="RateCGPrior.s:16S" name="distribution" x="@rateCG.s:16S">
                <Gamma id="Gamma.3" name="distr">
                    <parameter id="RealParameter.8" spec="parameter.RealParameter" estimate="false" name="alpha">0.05</parameter>
                    <parameter id="RealParameter.9" spec="parameter.RealParameter" estimate="false" name="beta">10.0</parameter>
                </Gamma>
            </prior>
            <prior id="RateGTPrior.s:16S" name="distribution" x="@rateGT.s:16S">
                <Gamma id="Gamma.5" name="distr">
                    <parameter id="RealParameter.12" spec="parameter.RealParameter" estimate="false" name="alpha">0.05</parameter>
                    <parameter id="RealParameter.13" spec="parameter.RealParameter" estimate="false" name="beta">10.0</parameter>
                </Gamma>
            </prior>
            <prior id="samplingProportionPriorFBD.t:16S" name="distribution" x="@samplingProportionFBD.t:16S">
                <Uniform id="Uniform.12" name="distr"/>
            </prior>
            <prior id="turnoverPriorFBD.t:16S" name="distribution" x="@turnoverFBD.t:16S">
                <Uniform id="Uniform.11" name="distr"/>
            </prior>
            <prior id="MeanRatePrior.c:16S" name="distribution" x="@ucldMean.c:16S">
                <Uniform id="Uniform.8" name="distr" upper="Infinity"/>
            </prior>
            <prior id="ucldStdevPrior.c:16S" name="distribution" x="@ucldStdev.c:16S">
                <Gamma id="Gamma.6" name="distr">
                    <parameter id="RealParameter.19" spec="parameter.RealParameter" estimate="false" name="alpha">0.5396</parameter>
                    <parameter id="RealParameter.20" spec="parameter.RealParameter" estimate="false" name="beta">0.3819</parameter>
                </Gamma>
            </prior>
            <distribution id="Pan-Petromyzontidae.prior" spec="beast.math.distributions.MRCAPrior" monophyletic="true" tree="@Tree.t:16S">
                <taxonset id="Pan-Petromyzontidae" spec="TaxonSet">
                    <taxon id="Petromyzon_marinus_0.0" spec="Taxon"/>
                    <taxon id="Lampetra_fluviatilis_0.0" spec="Taxon"/>
                    <taxon id="Mesomyzon_mengae_125.0" spec="Taxon"/>
                </taxonset>
            </distribution>
            <distribution id="Pan-Petromyzontiformes.prior" spec="beast.math.distributions.MRCAPrior" monophyletic="true" tree="@Tree.t:16S">
                <taxonset id="Pan-Petromyzontiformes" spec="TaxonSet">
                    <taxon id="Geotria_australis_0.0" spec="Taxon"/>
                    <taxon idref="Lampetra_fluviatilis_0.0"/>
                    <taxon idref="Mesomyzon_mengae_125.0"/>
                    <taxon id="Priscomyzon_rinensis_359.3" spec="Taxon"/>
                    <taxon idref="Petromyzon_marinus_0.0"/>
                </taxonset>
            </distribution>
            <distribution id="Pan-Rubicundus.prior" spec="beast.math.distributions.MRCAPrior" monophyletic="true" tree="@Tree.t:16S">
                <taxonset id="Pan-Rubicundus" spec="TaxonSet">
                    <taxon id="Rubicundus_lopheliae_0.0" spec="Taxon"/>
                    <taxon id="Rubicundus_oligoporos_0.0" spec="Taxon"/>
                    <taxon id="Tethymyxine_tapirostrum_94.0" spec="Taxon"/>
                </taxonset>
            </distribution>
            <distribution id="pan-Myxiniformes.prior" spec="beast.math.distributions.MRCAPrior" monophyletic="true" tree="@Tree.t:16S">
                <taxonset id="pan-Myxiniformes" spec="TaxonSet">
                    <taxon id="Eptatretus_albiderma_0.0" spec="Taxon"/>
                    <taxon id="Eptatretus_atami_0.0" spec="Taxon"/>
                    <taxon id="Eptatretus_bobwisneri_0.0" spec="Taxon"/>
                    <taxon id="Eptatretus_burgeri_0.0" spec="Taxon"/>
                    <taxon id="Eptatretus_chinensis_0.0" spec="Taxon"/>
                    <taxon id="Eptatretus_cirrhatus_0.0" spec="Taxon"/>
                    <taxon id="Eptatretus_cryptus_0.0" spec="Taxon"/>
                    <taxon id="Eptatretus_deani_0.0" spec="Taxon"/>
                    <taxon id="Eptatretus_fernholmi_0.0" spec="Taxon"/>
                    <taxon id="Eptatretus_goliath_0.0" spec="Taxon"/>
                    <taxon id="Eptatretus_goslinei_0.0" spec="Taxon"/>
                    <taxon id="Eptatretus_longipinnis_0.0" spec="Taxon"/>
                    <taxon id="Eptatretus_macrops_0.0" spec="Taxon"/>
                    <taxon id="Eptatretus_mccoskeri_0.0" spec="Taxon"/>
                    <taxon id="Eptatretus_menezesi_0.0" spec="Taxon"/>
                    <taxon id="Eptatretus_minor_0.0" spec="Taxon"/>
                    <taxon id="Eptatretus_okinoseanus_0.0" spec="Taxon"/>
                    <taxon id="Eptatretus_poecilius_0.0" spec="Taxon"/>
                    <taxon id="Eptatretus_sp_INDIA_0.0" spec="Taxon"/>
                    <taxon id="Eptatretus_sp_Korea_0.0" spec="Taxon"/>
                    <taxon id="Eptatretus_stoutii_0.0" spec="Taxon"/>
                    <taxon id="Eptatretus_strickrotti_0.0" spec="Taxon"/>
                    <taxon id="Eptatretus_walkeri_0.0" spec="Taxon"/>
                    <taxon id="Eptatretus_wandoensis_0.0" spec="Taxon"/>
                    <taxon id="Myxine_affinis_0.0" spec="Taxon"/>
                    <taxon id="Myxine_australis_0.0" spec="Taxon"/>
                    <taxon id="Myxine_capensis_0.0" spec="Taxon"/>
                    <taxon id="Myxine_circifrons_0.0" spec="Taxon"/>
                    <taxon id="Myxine_fernholmi_0.0" spec="Taxon"/>
                    <taxon id="Myxine_formosana_0.0" spec="Taxon"/>
                    <taxon id="Myxine_glutinosa_0.0" spec="Taxon"/>
                    <taxon id="Myxine_greggi_0.0" spec="Taxon"/>
                    <taxon id="Myxine_jespersenae_0.0" spec="Taxon"/>
                    <taxon id="Myxine_limosa_0.0" spec="Taxon"/>
                    <taxon id="Myxine_martinii_0.0" spec="Taxon"/>
                    <taxon id="Myxine_phantasma_0.0" spec="Taxon"/>
                    <taxon id="Myxine_sotoi_0.0" spec="Taxon"/>
                    <taxon id="Myxinikela_siroka_307.0" spec="Taxon"/>
                    <taxon id="Neomyxine_biniplicata_0.0" spec="Taxon"/>
                    <taxon id="Neomyxine_sp_0.0" spec="Taxon"/>
                    <taxon id="Notomyxine_tridentiger_0.0" spec="Taxon"/>
                    <taxon id="Paramyxine_cheni_0.0" spec="Taxon"/>
                    <taxon id="Paramyxine_nelsoni_0.0" spec="Taxon"/>
                    <taxon id="Paramyxine_sheni_0.0" spec="Taxon"/>
                    <taxon id="Paramyxine_taiwanae_0.0" spec="Taxon"/>
                    <taxon id="Paramyxine_yangi_0.0" spec="Taxon"/>
                    <taxon idref="Rubicundus_lopheliae_0.0"/>
                    <taxon idref="Rubicundus_oligoporos_0.0"/>
                    <taxon idref="Tethymyxine_tapirostrum_94.0"/>
                </taxonset>
            </distribution>
        </distribution>
        <distribution id="likelihood" spec="util.CompoundDistribution" useThreads="true">
            <distribution id="treeLikelihood.16S" spec="ThreadedTreeLikelihood" data="@16S" tree="@Tree.t:16S">
                <siteModel id="SiteModel.s:16S" spec="SiteModel">
                    <parameter id="mutationRate.s:16S" spec="parameter.RealParameter" estimate="false" name="mutationRate">1.0</parameter>
                    <parameter id="gammaShape.s:16S" spec="parameter.RealParameter" estimate="false" name="shape">1.0</parameter>
                    <parameter id="proportionInvariant.s:16S" spec="parameter.RealParameter" estimate="false" lower="0.0" name="proportionInvariant" upper="1.0">0.0</parameter>
                    <substModel id="gtr.s:16S" spec="GTR" rateAC="@rateAC.s:16S" rateAG="@rateAG.s:16S" rateAT="@rateAT.s:16S" rateCG="@rateCG.s:16S" rateGT="@rateGT.s:16S">
                        <parameter id="rateCT.s:16S" spec="parameter.RealParameter" estimate="false" lower="0.0" name="rateCT">1.0</parameter>
                        <frequencies id="estimatedFreqs.s:16S" spec="Frequencies" frequencies="@freqParameter.s:16S"/>
                    </substModel>
                </siteModel>
                <branchRateModel id="RelaxedClock.c:16S" spec="beast.evolution.branchratemodel.UCRelaxedClockModel" clock.rate="@ucldMean.c:16S" rateCategories="@rateCategories.c:16S" tree="@Tree.t:16S">
                    <LogNormal id="LogNormalDistributionModel.c:16S" S="@ucldStdev.c:16S" meanInRealSpace="true" name="distr">
                        <parameter id="RealParameter.18" spec="parameter.RealParameter" estimate="false" lower="0.0" name="M" upper="1.0">1.0</parameter>
                    </LogNormal>
                </branchRateModel>
            </distribution>
            <distribution id="treeLikelihood.COI" spec="ThreadedTreeLikelihood" branchRateModel="@RelaxedClock.c:16S" tree="@Tree.t:16S">
                <data idref="COI"/>
                <siteModel id="SiteModel.s:COI" spec="SiteModel">
                    <parameter id="mutationRate.s:COI" spec="parameter.RealParameter" estimate="false" name="mutationRate">1.0</parameter>
                    <parameter id="gammaShape.s:COI" spec="parameter.RealParameter" estimate="false" name="shape">1.0</parameter>
                    <parameter id="proportionInvariant.s:COI" spec="parameter.RealParameter" estimate="false" lower="0.0" name="proportionInvariant" upper="1.0">0.0</parameter>
                    <substModel id="tn93.s:COI" spec="TN93" kappa1="@kappa1.s:COI" kappa2="@kappa2.s:COI">
                        <frequencies id="estimatedFreqs.s:COI" spec="Frequencies" frequencies="@freqParameter.s:COI"/>
                    </substModel>
                </siteModel>
            </distribution>
        </distribution>
    </distribution>
    <operator id="RateACScaler.s:16S" spec="ScaleOperator" parameter="@rateAC.s:16S" scaleFactor="0.5" weight="0.1"/>
    <operator id="RateAGScaler.s:16S" spec="ScaleOperator" parameter="@rateAG.s:16S" scaleFactor="0.5" weight="0.1"/>
    <operator id="RateATScaler.s:16S" spec="ScaleOperator" parameter="@rateAT.s:16S" scaleFactor="0.5" weight="0.1"/>
    <operator id="RateCGScaler.s:16S" spec="ScaleOperator" parameter="@rateCG.s:16S" scaleFactor="0.5" weight="0.1"/>
    <operator id="RateGTScaler.s:16S" spec="ScaleOperator" parameter="@rateGT.s:16S" scaleFactor="0.5" weight="0.1"/>
    <operator id="kappa1Scaler.s:COI" spec="ScaleOperator" parameter="@kappa1.s:COI" scaleFactor="0.5" weight="0.1"/>
    <operator id="kappa2Scaler.s:COI" spec="ScaleOperator" parameter="@kappa2.s:COI" scaleFactor="0.5" weight="0.1"/>
    <operator id="ucldMeanScaler.c:16S" spec="ScaleOperator" parameter="@ucldMean.c:16S" scaleFactor="0.5" weight="1.0"/>
    <operator id="ucldStdevScaler.c:16S" spec="ScaleOperator" parameter="@ucldStdev.c:16S" scaleFactor="0.5" weight="3.0"/>
    <operator id="CategoriesRandomWalk.c:16S" spec="IntRandomWalkOperator" parameter="@rateCategories.c:16S" weight="10.0" windowSize="1"/>
    <operator id="CategoriesSwapOperator.c:16S" spec="SwapOperator" intparameter="@rateCategories.c:16S" weight="10.0"/>
    <operator id="CategoriesUniform.c:16S" spec="UniformOperator" parameter="@rateCategories.c:16S" weight="10.0"/>
    <operator id="relaxedUpDownOperator.c:16S" spec="UpDownOperator" scaleFactor="0.75" weight="3.0">
        <up idref="ucldMean.c:16S"/>
        <down idref="Tree.t:16S"/>
    </operator>
    <operator id="originScalerFBD.t:16S" spec="ScaleOperator" parameter="@originFBD.t:16S" weight="3.0"/>
    <operator id="divRateScalerFBD.t:16S" spec="ScaleOperator" parameter="@diversificationRateFBD.t:16S" weight="10.0"/>
    <operator id="turnoverScalerFBD.t:16S" spec="ScaleOperator" parameter="@turnoverFBD.t:16S" weight="10.0"/>
    <operator id="samplingPScalerFBD.t:16S" spec="ScaleOperator" parameter="@samplingProportionFBD.t:16S" weight="10.0"/>
    <operator id="LeafToSAFBD.t:16S" spec="LeafToSampledAncestorJump" tree="@Tree.t:16S" weight="10.0"/>
    <operator id="SAWilsonBaldingFBD.t:16S" spec="SAWilsonBalding" tree="@Tree.t:16S" weight="10.0"/>
    <operator id="SAWideFBD.t:16S" spec="SAExchange" isNarrow="false" tree="@Tree.t:16S" weight="10.0"/>
    <operator id="SANarrowFBD.t:16S" spec="SAExchange" tree="@Tree.t:16S" weight="10.0"/>
    <operator id="SAUniformOperatorFBD.t:16S" spec="SAUniform" tree="@Tree.t:16S" weight="20.0"/>
    <operator id="SATreeRootScalerFBD.t:16S" spec="SAScaleOperator" rootOnly="true" scaleFactor="0.95" tree="@Tree.t:16S" weight="1.0"/>
    <operator id="SATreeScalerFBD.t:16S" spec="SAScaleOperator" scaleFactor="0.95" tree="@Tree.t:16S" weight="3.0"/>
    <operator id="FrequenciesExchanger.s:16S" spec="DeltaExchangeOperator" delta="0.01" weight="0.1">
        <parameter idref="freqParameter.s:16S"/>
    </operator>
    <operator id="FrequenciesExchanger.s:COI" spec="DeltaExchangeOperator" delta="0.01" weight="0.1">
        <parameter idref="freqParameter.s:COI"/>
    </operator>
    <logger id="tracelog" spec="Logger" fileName="16S.log" logEvery="1000" model="@posterior" sanitiseHeaders="true" sort="smart">
        <log idref="posterior"/>
        <log idref="likelihood"/>
        <log idref="prior"/>
        <log idref="treeLikelihood.COI"/>
        <log idref="treeLikelihood.16S"/>
        <log id="TreeHeight.t:16S" spec="beast.evolution.tree.TreeHeightLogger" tree="@Tree.t:16S"/>
        <log idref="rateAC.s:16S"/>
        <log idref="rateAG.s:16S"/>
        <log idref="rateAT.s:16S"/>
        <log idref="rateCG.s:16S"/>
        <log idref="rateGT.s:16S"/>
        <log idref="kappa1.s:COI"/>
        <log idref="kappa2.s:COI"/>
        <log idref="ucldMean.c:16S"/>
        <log idref="ucldStdev.c:16S"/>
        <log id="rate.c:16S" spec="beast.evolution.branchratemodel.RateStatistic" branchratemodel="@RelaxedClock.c:16S" tree="@Tree.t:16S"/>
        <log idref="FBD.t:16S"/>
        <log idref="diversificationRateFBD.t:16S"/>
        <log idref="turnoverFBD.t:16S"/>
        <log idref="samplingProportionFBD.t:16S"/>
        <log idref="originFBD.t:16S"/>
        <log id="SACountFBD.t:16S" spec="beast.evolution.tree.SampledAncestorLogger" tree="@Tree.t:16S"/>
        <log idref="Pan-Rubicundus.prior"/>
        <log idref="Pan-Petromyzontiformes.prior"/>
        <log idref="Pan-Petromyzontidae.prior"/>
        <log idref="pan-Myxiniformes.prior"/>
        <log idref="freqParameter.s:16S"/>
        <log idref="freqParameter.s:COI"/>
    </logger>
    <logger id="screenlog" spec="Logger" logEvery="1000">
        <log idref="posterior"/>
        <log idref="likelihood"/>
        <log idref="prior"/>
    </logger>
    <logger id="treelog.t:16S" spec="Logger" fileName="$(tree).trees" logEvery="1000" mode="tree">
        <log id="TreeWithMetaDataLogger.t:16S" spec="beast.evolution.tree.TreeWithMetaDataLogger" branchratemodel="@RelaxedClock.c:16S" tree="@Tree.t:16S"/>
    </logger>
    <operatorschedule id="OperatorSchedule" spec="OperatorSchedule"/>
</run>
</beast>
