# Supplementary material for: Colonization of the ocean floor by jawless vertebrates across three mass extinctions
Source: BMC Ecol Evol. 2024 Jun 13;24:79. doi: 10.1186/s12862-024-02253-y (PMC11170801; doi:10.1186/s12862-024-02253-y)
Supplement: Supplementary file 1 — Supplementary Material 1. [file 12862_2024_2253_MOESM1_ESM.zip › Table_S2_Hagfish_ages.csv]

Node	Date	Study
Crown_Myxini	189.72	This_study_tip
Crown_Myxini	401.7	This_study_tip
Rubicundus	1.71	This_study_tip
Rubicundus	29.92	This_study_tip
Eptatretinae_Myxininae	158.02	This_study_tip
Eptatretinae_Myxininae	342.18	This_study_tip
crown_Myxininae	128.49	This_study_tip
crown_Myxininae	287.94	This_study_tip
crown_Eptatretinae	99.75	This_study_tip
crown_Eptatretinae	250.32	This_study_tip
Crown_Myxini	186.74	This_study_tip_with_Myxinikela
Crown_Myxini	350.01	This_study_tip_with_Myxinikela
Rubicundus	1.59	This_study_tip_with_Myxinikela
Rubicundus	29.95	This_study_tip_with_Myxinikela
Eptatretinae_Myxininae	158.79	This_study_tip_with_Myxinikela
Eptatretinae_Myxininae	322.02	This_study_tip_with_Myxinikela
crown_Myxininae	131.31	This_study_tip_with_Myxinikela
crown_Myxininae	290.69	This_study_tip_with_Myxinikela
crown_Eptatretinae	101.77	This_study_tip_with_Myxinikela
crown_Eptatretinae	255.65	This_study_tip_with_Myxinikela
Crown_Myxini	181.2	Miyashita_2019
Crown_Myxini	107.97	Miyashita_2019
Rubicundus	97.56	Miyashita_2019
Rubicundus	0.06	Miyashita_2019
Eptatretinae_Myxininae	57.78	Miyashita_2019
Eptatretinae_Myxininae	112.84	Miyashita_2019
crown_Myxininae	35.96	Miyashita_2019
crown_Myxininae	58.26	Miyashita_2019
crown_Eptatretinae	59.99	Miyashita_2019
crown_Eptatretinae	38.71	Miyashita_2019
Eptatretinae_Myxininae	90	Kuraku_kuratani
Eptatretinae_Myxininae	40	Kuraku_kuratani
Crown_Myxini	265.76	This_study_tip_prior_only
Crown_Myxini	529.71	This_study_tip_prior_only
Rubicundus	94	This_study_tip_prior_only
Rubicundus	264.72	This_study_tip_prior_only
Crown_Myxini	200.24	This_study_tip_with_Myxinikela_prior
Crown_Myxini	432.34	This_study_tip_with_Myxinikela_prior
Rubicundus	0	This_study_tip_with_Myxinikela_prior
Rubicundus	100.36	This_study_tip_with_Myxinikela_prior
