# Supplementary material for: Colonization of the ocean floor by jawless vertebrates across three mass extinctions
Source: BMC Ecol Evol. 2024 Jun 13;24:79. doi: 10.1186/s12862-024-02253-y (PMC11170801; doi:10.1186/s12862-024-02253-y)
Supplement: Supplementary file 1 — Supplementary Material 1. [file 12862_2024_2253_MOESM1_ESM.zip › Table_S3_Crown_ages.csv]

Taxon	Crown Age
Hagfishes	266.83	This Study
Lampreys	248.09	This Study
Chondrichthyes	413	Time Tree
Polypterids	62	Time Tree
Acipenseriforms	137	Time Tree
Gars	106	Brownstein et al. in press, Sys Biol
Teleost	259	Time Tree
Coelacanth	26.1	Time Tree
Lungfish	242	Time Tree
Lissamphibia	320	Time Tree
Lepidosaurs	244	Time Tree
Crocodylians	87	Time Tree
Birds	110	Time Tree
Turtles	195	Time Tree
Mammalia	180	Time Tree
