# Supplementary material for: Colonization of the ocean floor by jawless vertebrates across three mass extinctions
Source: BMC Ecol Evol. 2024 Jun 13;24:79. doi: 10.1186/s12862-024-02253-y (PMC11170801; doi:10.1186/s12862-024-02253-y)
Supplement: Supplementary file 1 — Supplementary Material 1. [file 12862_2024_2253_MOESM1_ESM.zip › Table_S4_Hagfish_Habitat.csv]

Taxon	Habitat	Reference	Key:
Eptatretus_albiderma_0.0	A	Fishbase	shelf (0-200 m deep ocean)
Eptatretus_atami_0.0	B	Fishbase	slope (200–3200 m deep ocean)
Eptatretus_bobwisneri_0.0	B	Fishbase	shelf-slope
Eptatretus_burgeri_0.0	A+B	Fishbase
Eptatretus_chinensis_0.0	B	Fishbase
Eptatretus_cirrhatus_0.0	A+B	Fishbase
Eptatretus_cryptus_0.0	A+B	Fishbase
Eptatretus_deani_0.0	A+B	Fishbase
Eptatretus_fernholmi_0.0	B	Fishbase
Eptatretus_goliath_0.0	B	Fishbase
Eptatretus_goslinei_0.0	B	Fishbase
Eptatretus_longipinnis_0.0	A	Fishbase
Eptatretus_mccoskeri_0.0	A+B	Fishbase
Eptatretus_menezesi_0.0	B	Fishbase
Eptatretus_minor_0.0	B	Fishbase
Eptatretus_okinoseanus_0.0	B	Fishbase
Eptatretus_poecilius_0.0	A+B	Fishbase
Eptatretus_stoutii_0.0	A+B	Fishbase
Eptatretus_strickrotti_0.0	B	Fishbase
Eptatretus_sp_INDIA_0.0	B	Fernholm et al. 2016
Eptatretus_walkeri_0.0	A	Fishbase
Eptatretus_wandoensis_0.0	A	Fishbase
Myxine_affinis_0.0	A	Fishbase
Myxine_australis_0.0	A	Fishbase
Myxine_capensis_0.0	A+B	Fishbase
Myxine_circifrons_0.0	B	Fishbase
Myxine_fernholmi_0.0	A+B	Fishbase
Myxine_formosana_0.0	B	Fishbase
Myxine_glutinosa_0.0	A+B	Fishbase
Myxine_greggi_0.0	B	Fishbase
Myxine_jespersenae_0.0	B	Fishbase
Myxine_limosa_0.0	A+B	Fishbase
Myxine_martinii_0.0	B	Fishbase
Myxine_phantasma_0.0	B	Fishbase
Myxine_sotoi_0.0	B	Fishbase
Neomyxine_biniplicata_0.0	A+B	Zintzen et al. 2015
Neomyxine_sp_0.0	A+B	Zintzen et al. 2015
Notomyxine_tridentiger_0.0	A	Fishbase
Paramyxine_cheni_0.0	A	Fishbase
Paramyxine_nelsoni_0.0	A+B	Fishbase
Paramyxine_sheni_0.0	A+B	Fishbase
Paramyxine_taiwanae_0.0	A	Fishbase
Paramyxine_yangi_0.0	A	Fishbase
Rubicundus_lopheliae_0.0	B	Fishbase
Rubicundus_oligoporos_0.0	B	Fishbase
Tethymyxine_tapirostrum_94.0	A	Miyashita et al. 2019
Myxinikela_siroka_307.0	A	Miyashita 2020
